# Supplementary material for: Primary Murine Macrophages as a Tool for Virulence Factor Discovery in Coxiella burnetii
Source: Microbiol Spectr. 2022 Aug 1;10(4):e02484-21. doi: 10.1128/spectrum.02484-21 (PMC9430109; doi:10.1128/spectrum.02484-21)
Supplement: Supplemental file 3 — Table S2. Download spectrum.02484-21-s0003.xlsx, XLSX file, 2.6 MB [file spectrum.02484-21-s0003.xlsx]

## Sheet: Sheet1
Table S2. Log-transformed fold changes in gene expression from RNAseq
Data presented in columns with yellow headers are the mean of log-tranformed gene expression values from 4 independent experiments
Data in columns with blue headers are the fold change in mean log-transformed gene expression values from 8 to 24 hrs
Gene ID	DOT24hr	DOT8hr	DOT 24hr/8hr	Mock24hr	Mock8hr	Mock 24hr/8hr	WT24hr	WT8hr	WT 24hr/8hr
Itm2a	-0.196978	0.145357	-1.35513	0.11089	0.0507268	2.18603	-0.138965	0.0289687	-4.79706
Sergef	-0.141473	0.121378	-1.16555	-0.0574305	0.0603998	-0.95084	-0.0419558	0.059081	-0.710141
Dhx9	-0.112536	0.11728	-0.959549	-0.0925795	0.146899	-0.630227	-0.0558369	-0.00322636	17.3065
Fam109a	-0.119426	0.144778	-0.82489	0.0819719	-0.00617457	-13.2757	-0.139442	0.0382921	-3.64152
Ssu72	-0.00309783	0.104534	-0.0296345	-0.0744259	-0.157445	0.472711	0.0365195	0.0939144	0.38886
Eif2b2	-0.000831155	0.111974	-0.00742278	-0.121612	-0.0666566	1.82446	0.0276365	0.0494902	0.558424
Mks1	-0.0988944	0.0135501	-7.29841	0.137206	0.0457966	2.99598	-0.0343392	-0.0633187	0.542323
Hebp2	-0.157752	-0.0450633	3.50068	0.36725	0.320737	1.14502	-0.246862	-0.238309	1.03589
Vps28	-0.0812515	0.174131	-0.466611	-0.0341095	-0.136389	0.25009	-0.0347893	0.112408	-0.309492
Setd6	-0.222075	0.231954	-0.957409	-0.127265	0.102848	-1.23741	-0.102685	0.117223	-0.87598
Gstm2	0.146688	-0.0513085	-2.85895	-0.465849	-0.315772	1.47527	0.576534	0.109708	5.25517
Psma4	-0.211375	0.363601	-0.581337	-0.2904	-0.0439311	6.61036	-0.126603	0.308709	-0.410107
Pex19	-0.124086	0.14679	-0.845334	-0.0774687	0.0210296	-3.68379	-0.0703997	0.104135	-0.676041
Katnbl1	-0.113886	0.181858	-0.626234	-0.122729	-0.0666024	1.84271	-0.0233777	0.144736	-0.161519
Tsnaxip1	0.0229767	0.00583707	3.93635	0.114238	-0.131858	-0.866372	0.0285357	-0.0397295	-0.718249
Bcl7a	-0.117788	-0.230544	0.510913	0.110642	0.605391	0.182762	-0.0740184	-0.293683	0.252035
Mir5134	-0.0120091	-0.087037	0.137977	0.0543921	0.0556595	0.97723	-0.00885423	-0.0021513	4.11576
Dio1	0.0797585	-0.0136768	-5.83167	-0.0312707	0.00567297	-5.51223	-0.0637753	0.0232913	-2.73815
Bnip3l	0.0143473	-0.0818833	-0.175217	0.182032	-0.0279613	-6.51012	0.0351042	-0.121638	-0.288595
Capzb	-0.103621	0.128328	-0.807469	-0.0692935	0.0333076	-2.08041	-0.0606145	0.0718933	-0.843118
Cachd1	0.119519	-0.0712027	-1.67857	0.108613	-0.0908563	-1.19544	0.0964447	-0.162517	-0.593444
Dnajc21	-0.280186	0.336339	-0.833046	-0.332043	0.000339446	-978.193	-0.116031	0.391582	-0.296314
Gm6654	-0.668196	0.685343	-0.97498	-0.786685	1.02055	-0.770847	-0.726883	0.475875	-1.52747
Ptgr1	-0.142902	0.0872024	-1.63874	-0.0519137	0.0139646	-3.71752	-0.00122226	0.0948713	-0.0128834
Gm6566	-0.0700445	-0.0646722	1.08307	0.235348	-0.208183	-1.13049	0.195522	-0.0879702	-2.22259
Snip1	-0.129794	0.114414	-1.13442	-0.0210586	0.0643347	-0.327329	-0.0879066	0.0600105	-1.46485
Npy	-0.494539	0.523812	-0.944115	-0.48086	0.269946	-1.78132	-0.321033	0.502674	-0.638651
Ap5s1	0.169326	-0.141734	-1.19467	0.196859	-0.114752	-1.71552	0.175675	-0.285373	-0.615596
B9d2	-0.137348	0.166994	-0.82247	0.000193912	-0.111486	-0.00173935	-0.0510979	0.132743	-0.384939
Syt2	-0.0222582	0.0682475	-0.32614	0.0183379	-0.02246	-0.816469	-0.0218367	-0.0200304	1.09018
Phax	-0.0928774	0.126241	-0.735715	-0.00888685	-0.00531771	1.67118	-0.079437	0.060278	-1.31784
Ppia	-0.160431	0.229199	-0.699962	-0.203402	0.049711	-4.09168	-0.0894529	0.174375	-0.512992
Lnx2	-0.0996474	0.156781	-0.635584	-0.00951344	0.0838831	-0.113413	-0.057703	-0.0738001	0.781882
Gm10768	-0.198697	-0.200018	0.993396	0.639597	-0.000467287	-1368.75	-0.0568042	-0.183611	0.309373
Itgb7	-0.0832099	0.0293321	-2.83682	0.176786	0.0526991	3.35463	-0.0522821	-0.123325	0.423938
Rplp2	-0.147582	0.205748	-0.717295	-0.0937668	-0.0851751	1.10087	-0.0980661	0.218842	-0.448113
Snhg4	-0.460493	0.48556	-0.948375	-0.379136	0.175874	-2.15572	-0.333852	0.512047	-0.651995
Strbp	-0.14774	-0.0974413	1.5162	0.255159	0.313417	0.814121	-0.115125	-0.208269	0.55277
B3gnt3	0.00166072	-0.0075095	-0.22115	0.0823495	0.0034298	24.01	0.0148526	-0.0947831	-0.1567
Ttll11	0.090975	0.328109	0.277271	-0.217965	-0.182424	1.19482	-0.0674398	0.0487453	-1.38351
Fam187b	0.350246	-0.113904	-3.07491	0.19363	-0.18341	-1.05573	0.233556	-0.480118	-0.486455
Psmg2	-0.235099	0.211421	-1.11199	-0.171409	0.18994	-0.902441	-0.157005	0.162152	-0.968256
Mir7036b	0.0485676	-0.0561559	-0.864872	-0.0680252	0.0777718	-0.874677	-0.105623	0.103465	-1.02086
Zdhhc23	0.571294	-0.299803	-1.90556	0.105812	-0.165756	-0.638358	0.176359	-0.387906	-0.454645
Adrb1	-0.2374	-0.443246	0.535596	0.765924	0.626085	1.22336	-0.261719	-0.449644	0.582058
Mettl22	-0.212541	0.309704	-0.686271	-0.21951	0.0166928	-13.15	-0.14803	0.253685	-0.583521
Ifi30	0.0964426	-0.034241	-2.81658	-0.0389719	-0.0356757	1.0924	0.143618	-0.131172	-1.09488
Lrrn4cl	0.029703	-0.0581151	-0.511107	0.0371794	0.0407497	0.912384	-0.122578	0.0730606	-1.67775
Hprt	-0.0810685	-0.00557368	14.5449	0.12637	0.0666744	1.89534	-0.0270871	-0.0793156	0.34151
Snora31	-0.280476	0.455828	-0.615312	-0.320505	0.101949	-3.14377	-0.217918	0.261123	-0.834544
Fignl2	0.0421644	-0.0817081	-0.516037	0.250684	-0.232859	-1.07655	0.0792194	-0.0575004	-1.37772
Kcnh1	-0.0519667	-0.000309039	168.156	-0.0525864	-0.052458	1.00245	-0.0514427	0.208763	-0.246417
Tlr9	0.37809	-0.310321	-1.21838	0.368355	-0.0319052	-11.5453	0.248799	-0.653017	-0.380999
Rnf115	0.0227957	0.0745882	0.30562	-0.0494095	-0.118606	0.416586	0.0710585	-0.000427246	-166.317
Hdgf	-0.291508	0.354325	-0.822712	-0.238003	0.0399584	-5.95627	-0.206947	0.342174	-0.6048
Chst12	-0.0608352	0.0449662	-1.35291	0.0433506	0.00725562	5.97476	-0.027844	-0.00689327	4.0393
1700019D03Rik	-0.0524535	-0.00497901	10.5349	0.0936051	-0.052906	-1.76927	0.0676745	-0.0509411	-1.32849
Sowahc	-0.155029	0.149599	-1.0363	0.00650949	-0.206048	-0.0315921	-0.0290091	0.233977	-0.123983
Nup188	-0.212366	0.235837	-0.90048	-0.250058	0.182401	-1.37092	-0.108694	0.152881	-0.710974
Gpx2	-0.0108391	-0.00835571	1.29721	-0.0115824	0.0192652	-0.601208	-0.0102242	0.0217362	-0.470375
Mir6925	0.0851114	0.0400473	2.12527	0.0438825	0.011596	3.78428	-0.135115	-0.0455222	2.96811
Pithd1	-0.136352	0.09098	-1.49871	0.0212687	0.174576	0.12183	-0.136505	-0.013967	9.77344
Ccdc155	-0.07201	-0.00273704	26.3094	0.00751694	0.143597	0.0523476	-0.0972183	0.0208517	-4.66237
Mir6909	-0.121497	0.0508219	-2.39065	0.070662	0.0729561	0.968554	-0.0428703	-0.0300723	1.42557
Vsig8	-0.056124	0.384002	-0.146155	-0.322912	-0.319007	1.01224	-0.0175684	0.33161	-0.0529791
Tmem88b	-0.00567339	0.0527902	-0.107471	-0.0842665	-0.0461165	1.82725	-0.00119317	0.0844593	-0.0141271
Prkag2	0.130212	-0.161001	-0.808763	0.127813	0.157438	0.811829	0.0842811	-0.338743	-0.248806
Nmt1	-0.164786	0.194687	-0.846418	-0.164355	0.10462	-1.57096	-0.117812	0.147646	-0.797936
Cd22	0.280718	-0.213302	-1.31606	0.111299	-0.156576	-0.710832	0.391713	-0.413852	-0.946506
Batf3	0.179775	-0.0869254	-2.06815	-0.00832768	-0.16372	0.0508653	0.410702	-0.331503	-1.23891
Slc47a1	-0.0069955	-6.22555e-05	112.368	0.0643925	-0.00855499	-7.52689	-0.0469918	-0.00178796	26.2824
Sharpin	-0.0174062	0.0910632	-0.191144	-0.0250865	-0.0431107	0.581909	-0.0270258	0.021566	-1.25317
Pbx4	0.0416247	-0.302583	-0.137564	0.628521	0.0127549	49.2767	-0.160136	-0.220181	0.727291
Nup210	-0.163095	0.217417	-0.750145	-0.400301	0.41743	-0.958965	-0.105402	0.0339503	-3.1046
Dnaic1	0.273069	-0.209024	-1.3064	0.202888	-0.268978	-0.754292	0.319404	-0.317359	-1.00644
Nos1	-0.179203	0.0242664	-7.38485	0.201878	0.177028	1.14038	-0.11771	-0.106259	1.10776
4930565N06Rik	0.0680623	-0.00142352	-47.8127	-0.0497241	-0.0496123	1.00225	-0.00676934	0.039467	-0.171519
Cdk6	-0.390606	0.482199	-0.810051	-0.121643	0.00229856	-52.9215	-0.339222	0.366973	-0.924378
Sod2	-0.490506	1.05623	-0.464395	-1.02308	-0.897126	1.14039	-0.0299076	1.38439	-0.0216035
C1rl	0.176756	0.259562	0.680977	-0.574541	-0.559263	1.02732	0.386821	0.310666	1.24513
Tcea2	-0.188449	0.195754	-0.962682	0.157434	0.0534628	2.94474	-0.197655	-0.020547	9.61964
Fam83h	-0.237517	0.0590196	-4.02438	0.263004	0.157937	1.66525	-0.191087	-0.0513563	3.72082
Il17ra	-0.262586	0.330791	-0.793813	-0.202734	0.0818621	-2.47653	-0.347214	0.399881	-0.868294
Sgk1	-0.110968	0.2412	-0.460066	-0.187055	0.0382457	-4.89087	-0.0339056	0.0524827	-0.646035
Aig1	0.198537	0.009146	21.7075	-0.0955477	-0.193786	0.493058	0.101155	-0.019504	-5.18635
Atp6v1e1	-0.213261	0.291016	-0.732816	-0.163637	-0.156075	1.04845	-0.141427	0.383385	-0.368891
D430042O09Rik	0.123293	-0.0888734	-1.38729	0.195297	-0.0909398	-2.14754	0.0916918	-0.230469	-0.397849
l7Rn6	-0.0592776	0.0877456	-0.675563	-0.0950983	-0.0226868	4.19179	0.0045777	0.0847396	0.0540208
Sufu	-0.0790278	0.0294037	-2.68768	0.0806464	0.0246452	3.2723	-0.00904616	-0.0466213	0.194035
Zscan22	-0.120447	0.0633002	-1.90278	-0.0858093	0.146877	-0.584223	-0.00353147	-0.000390345	9.04704
Gm8994	-0.00523435	-0.0436436	0.119934	0.0299852	0.0665647	0.450467	-0.00359645	-0.0440755	0.0815975
Dda1	-0.165744	0.221696	-0.74762	-0.108845	-0.0768662	1.41603	-0.0895276	0.219287	-0.408267
Mdc1	-0.162241	0.0716421	-2.2646	0.0105268	0.26143	0.0402662	-0.120169	-0.0611884	1.96392
Ptprk	-0.270732	-0.0891896	3.03547	0.368215	0.292913	1.25708	-0.349148	0.0479425	-7.28264
Kit	-0.474744	-0.0174687	27.1769	0.454366	0.500037	0.908665	-0.284217	-0.177972	1.59697
Gata1	-0.0451214	-0.0433949	1.03979	0.066045	0.0669811	0.986024	-0.0447071	0.000197131	-226.789
Cnga4	0.0190722	-0.0176388	-1.08126	0.0174059	-0.0208899	-0.833223	0.0204837	-0.0184331	-1.11125
Apol7c	0.583663	0.0465216	12.5461	-0.457549	-0.958641	0.477289	0.642393	0.143613	4.47308
Neil2	0.340929	-0.463602	-0.735391	0.716847	-0.0678043	-10.5723	0.123814	-0.650183	-0.190429
Rad51d	-0.0675537	0.0569209	-1.1868	0.115356	0.0135385	8.52059	-0.0397691	-0.0784923	0.506662
H2-Bl	0.0287556	0.135855	0.211665	0.0153108	-0.100451	-0.15242	0.0966362	-0.176106	-0.548738
Atp7b	-0.168661	0.0093715	-17.9972	0.0360171	-0.0964542	-0.373411	-0.0129816	0.232708	-0.0557848
Cacfd1	-0.0911394	0.145254	-0.627449	-0.00576336	0.00625812	-0.920941	-0.110011	0.0554018	-1.9857
Gli1	-0.127475	0.0746828	-1.70688	0.258965	0.0168611	15.3588	-0.11972	-0.103314	1.1588
Grem2	-0.0157338	-0.0312665	0.503217	0.0734435	-0.0556634	-1.31942	-0.00997897	0.0391992	-0.254571
Fstl3	0.299383	-0.593531	-0.50441	0.557923	-0.106524	-5.23753	0.500276	-0.657527	-0.760845
Il10rb	-0.0594595	0.0889511	-0.668452	0.0573071	-0.0198302	-2.88989	-0.0712164	0.00424795	-16.7649
Ccdc71	-0.0620166	0.0852372	-0.727577	0.00824078	-0.0333421	-0.247159	-0.00315249	0.0050332	-0.62634
Rho	0.00751361	-0.103063	-0.0729032	0.110325	0.139326	0.791852	-0.11969	-0.0344122	3.47812
Nt5dc1	-0.116489	0.181634	-0.64134	-0.14824	0.064666	-2.2924	-0.0790503	0.0974798	-0.81094
A930016O22Rik	-0.00171497	-0.0688752	0.0248997	0.163104	0.129764	1.25693	-0.193747	-0.0285305	6.79087
4931428F04Rik	-0.483538	0.502664	-0.96195	-0.418512	0.0530394	-7.89058	-0.176841	0.523187	-0.338007
Rbbp6	-0.0651065	0.100481	-0.647948	-0.0305748	-0.00619217	4.93765	-0.0183285	0.0197209	-0.929395
Gbf1	-0.107035	0.171028	-0.625835	-0.154217	0.0607822	-2.53721	-0.0544701	0.0839124	-0.649131
Plp1	-0.393291	0.331538	-1.18626	-0.0836836	-0.0657546	1.27267	-0.0539059	0.265097	-0.203344
Gm7030	-1.25841	-1.19026	1.05726	1.31129	-1.32347	-0.990803	0.926391	1.53445	0.603727
Tst	-0.125339	0.00530281	-23.6364	0.233993	-0.01217	-19.2271	-0.0842605	-0.0175263	4.80765
Mir7030	0.0985922	-0.000152768	-645.374	-0.0919954	-0.0891282	1.03217	-0.0386277	0.121312	-0.318417
Nid2	-0.044302	-0.130246	0.34014	-0.107184	0.381261	-0.281131	0.15487	-0.254398	-0.60877
Fam117b	0.0115188	-0.100871	-0.114194	0.168718	0.191746	0.879902	0.0218749	-0.292987	-0.0746616
Pcdhga2	-0.015305	-0.0724982	0.211108	0.329236	-0.0255282	-12.897	-0.168935	-0.0469697	3.59668
Crabp2	0.0107497	-0.100979	-0.106454	-0.0302423	-0.0294375	1.02734	0.0869382	0.0629711	1.38061
Ehmt1	-0.0795536	0.0899343	-0.884575	-0.0742955	0.110591	-0.671802	-0.0452336	-0.00144297	31.3476
Ubr3	-0.0537175	0.107392	-0.500202	-0.0608603	-0.019964	3.0485	-0.00363427	0.0307846	-0.118055
Asic3	-0.115141	0.146667	-0.785052	-0.0921972	0.000475612	-193.85	-0.0737155	0.133911	-0.55048
Dnajc7	-0.131043	0.178973	-0.732197	-0.0579393	-0.0344869	1.68004	-0.0994807	0.143977	-0.690946
Tor3a	-0.0843374	0.645989	-0.130555	-0.364084	-0.57427	0.633995	0.00340255	0.373299	0.00911481
Ccdc134	-0.107278	0.199931	-0.536574	-0.226795	0.1071	-2.1176	-0.110544	0.137585	-0.803457
Adgre5	-0.0341804	-0.130614	0.261689	0.556232	0.189947	2.92835	-0.224241	-0.357143	0.627874
Il4i1	-0.246344	0.286563	-0.859652	-0.255113	-0.295091	0.864525	-0.328518	0.838504	-0.391791
Nup37	-0.262766	0.248496	-1.05742	-0.126639	0.115631	-1.09519	-0.180476	0.205753	-0.87715
Cxcl13	0.00958709	0.0223144	0.429636	-0.0722459	-0.0720807	1.00229	0.0518236	0.0606015	0.855153
Sppl2b	-0.0150863	0.0480933	-0.313687	0.0535604	-0.013298	-4.02771	-0.0130367	-0.0602328	0.216439
Aimp1	-0.107926	0.182827	-0.590319	-0.0709227	-0.0465086	1.52494	-0.0865746	0.129105	-0.670574
Phospho1	-0.197137	0.194072	-1.01579	-0.263849	0.0472157	-5.58817	-0.0208398	0.240538	-0.0866381
Rpl24	-0.140297	0.217821	-0.644091	-0.0714464	-0.145136	0.492273	-0.0832553	0.222313	-0.374496
Mrpl48	-0.135639	0.145986	-0.929127	-0.0164387	-0.0208754	0.787464	-0.054805	0.0817726	-0.670212
Mlf2	-0.0793951	0.145386	-0.546097	-0.104213	-0.0161243	6.46309	-0.00981257	0.0641586	-0.152942
Popdc2	-0.0796066	-0.0311369	2.55666	0.0998597	-0.080292	-1.24371	0.00263038	0.0885453	0.0297066
Malat1	0.235242	-0.176798	-1.33057	0.154312	-0.121037	-1.27492	0.210733	-0.302452	-0.696747
Dock6	-0.0624239	-0.00380213	16.4181	0.254418	-0.0993126	-2.56178	-0.00113772	-0.0877412	0.0129668
Foxe1	-0.0110281	0.0227257	-0.48527	-0.0117843	0.0196011	-0.601208	-0.0104024	-0.00911196	1.14162
Timp1	-0.294804	0.372346	-0.791747	-0.752308	-0.131812	5.70742	-0.0269692	0.833548	-0.0323547
Zfp703	0.12142	-0.0375255	-3.23566	0.110268	-0.201163	-0.548151	0.114348	-0.107347	-1.06522
Fam207a	-0.165719	0.221903	-0.746806	-0.120379	-0.0287203	4.19144	-0.100105	0.19302	-0.518625
Tmigd1	-0.174478	0.215541	-0.809486	-0.176606	-0.132273	1.33516	-0.126351	0.394166	-0.320551
Wls	0.116825	-0.121856	-0.958709	0.177356	-0.0209568	-8.4629	0.13726	-0.288628	-0.475562
Casp12	1.09173	-0.50447	-2.1641	-0.0135962	-0.707131	0.0192273	0.707871	-0.5744	-1.23237
Wdr3	-0.169294	0.232394	-0.728479	-0.122793	0.0450124	-2.72799	-0.15785	0.172531	-0.914907
Ctbp2	-0.221085	0.189699	-1.16545	-0.127351	0.156197	-0.815318	-0.0874072	0.0899463	-0.971771
Itpripl2	-0.148846	0.251457	-0.591934	-0.164931	-0.122253	1.3491	-0.0803099	0.264882	-0.303191
2210416O15Rik	0.00989672	0.0224211	0.441402	-0.0313597	-0.0309014	1.01483	-0.0691393	0.0990826	-0.697794
Ankmy1	0.238572	0.180199	1.32393	-0.173875	-0.191595	0.907512	0.00696391	-0.0602653	-0.115554
Gm1647	-0.0292305	0.0181486	-1.61062	0.0100233	-0.029487	-0.339923	-0.0289564	0.059502	-0.486646
Zdhhc11	-0.0104587	-0.0080624	1.29721	-0.0111758	0.0185889	-0.601208	0.0197494	-0.00864145	-2.28543
Zbtb22	-0.0428022	0.106603	-0.401509	0.0150547	-0.0781985	-0.192518	-0.0287028	0.0280455	-1.02344
Ap1s1	-0.2581	0.325059	-0.794011	-0.30895	0.0896375	-3.44666	-0.131604	0.283957	-0.463462
Ptprs	-0.0739199	0.102152	-0.723625	0.208913	-0.10553	-1.97967	-0.111699	-0.0199174	5.6081
Plekhn1	-0.184792	0.437274	-0.4226	-0.145294	-0.28406	0.511489	-0.115362	0.292233	-0.39476
Gprc5b	-0.360621	0.146022	-2.46964	-0.0783974	0.324657	-0.241478	-0.193324	0.161664	-1.19584
Tubb4b	-0.273587	0.256293	-1.06748	-0.176852	0.113975	-1.55167	-0.185665	0.265836	-0.698419
Zfp558	-0.292201	0.293452	-0.995737	-0.08672	-0.11404	0.760433	-0.294848	0.494357	-0.596427
Mir99a	-0.0853467	0.0103102	-8.27792	0.197819	-0.0452473	-4.37196	-0.0845269	0.00699158	-12.0898
Lta4h	-0.0676563	0.0443597	-1.52518	-0.00684126	0.0473537	-0.144471	0.000973618	-0.0181895	-0.0535265
Tmc2	0.0187579	-0.00789484	-2.37597	0.0180556	-0.0107966	-1.67235	-0.00966023	-0.00846185	1.14162
Gm16576	0.0527857	-0.113568	-0.464796	0.413774	-0.197931	-2.09049	0.0719595	-0.22702	-0.316974
Rasa2	-0.300523	0.226092	-1.32921	-0.341978	0.307207	-1.11318	-0.0837222	0.192924	-0.433966
Snord111	-0.0609625	0.0305041	-1.9985	-0.0226136	0.0867031	-0.260817	-0.0187157	-0.0149154	1.25478
Dnah9	0.0190901	-0.0188155	-1.01459	-0.0218109	-0.0217619	1.00225	0.0205314	0.0227669	0.901807
Agpat3	-0.0972528	0.0980412	-0.991959	-0.0343973	-0.0269462	1.27652	-0.0259876	0.0865428	-0.300286
Zfp362	-0.0431706	-0.0546013	0.790651	0.22254	0.1222	1.8211	-0.0438965	-0.203072	0.216162
Mrc2	0.0882434	-0.040468	-2.18057	0.0235091	-0.127814	-0.183932	0.0797752	-0.023246	-3.43178
1190002N15Rik	0.109861	-0.263457	-0.416997	0.211012	0.154514	1.36565	0.159713	-0.371642	-0.429748
Med23	-0.099596	0.0888698	-1.1207	-0.073982	-0.00758673	9.7515	-0.0111444	0.103439	-0.107739
Icmt	-0.00687029	0.111069	-0.0618562	-0.151516	0.0336832	-4.49827	0.00773337	0.00590079	1.31057
D630033O11Rik	-0.0110281	0.0227257	-0.48527	-0.0117843	0.0196011	-0.601208	-0.0104024	-0.00911196	1.14162
Rgl1	-0.00361801	0.667676	-0.00541882	-0.598127	-0.788617	0.758451	0.093443	0.629243	0.148501
Msl3l2	-0.00639149	0.0967868	-0.0660368	0.0221463	-0.0695214	-0.318554	-0.012952	-0.0300682	0.430754
Gm10653	-0.0778298	0.114372	-0.680497	-0.0614319	0.0478515	-1.2838	-0.0677457	0.044784	-1.51272
Cpxm1	-0.133339	0.197919	-0.673703	0.00800809	-0.109317	-0.0732556	-0.107576	0.144305	-0.745479
Alms1	0.0115411	-0.202275	-0.0570567	0.0605494	0.373001	0.162331	0.12072	-0.363536	-0.332071
Nmral1	-0.00920822	0.0897863	-0.102557	-0.160533	0.144374	-1.11192	0.0676947	-0.132114	-0.512395
2900060B14Rik	0.00613842	-0.0331504	-0.185169	-0.0348612	0.0425346	-0.819595	-0.0341636	0.0535021	-0.638546
Ppp2ca	-0.176461	0.236165	-0.747191	-0.193694	0.00366181	-52.8957	-0.111678	0.242006	-0.46147
Ocrl	0.00202899	0.117788	0.0172257	-0.176269	-0.0846645	2.08197	0.0967269	0.0443893	2.17906
D11Wsu47e	-0.083796	0.171751	-0.487893	-0.0506322	-0.0109976	4.60395	-0.103948	0.0776228	-1.33914
Il10	0.109535	-0.133099	-0.82296	0.0265054	-0.0495466	-0.534959	0.180228	-0.133623	-1.34878
Ppp2r5b	-0.0649	0.189519	-0.342446	-0.102036	-0.163662	0.623458	-0.0294669	0.170546	-0.172779
Rpl27	-0.156173	0.28196	-0.553885	-0.182428	-0.0266744	6.83904	-0.125631	0.208947	-0.601259
Il23r	-0.239159	0.331149	-0.72221	-0.328307	-0.327513	1.00242	0.174073	0.389758	0.446617
Mir7037	-0.016874	-0.0323729	0.521237	0.00943822	-0.022283	-0.423562	0.0239908	0.0381008	0.629667
Tecr	-0.108618	0.112521	-0.965312	-0.0376743	0.0590815	-0.637665	-0.016583	-0.0087274	1.90011
Rpph1	-0.220295	0.120697	-1.82519	0.0516248	0.072025	0.716761	-0.202743	0.178691	-1.1346
Caprin1	-0.197425	0.249556	-0.791107	-0.21924	0.106635	-2.05599	-0.107829	0.168303	-0.64068
Ndufb3	-0.0850424	0.105319	-0.807471	-0.0453312	-0.02409	1.88174	-0.0271029	0.0762471	-0.355461
1700001G17Rik	-0.03402	-0.020095	1.69295	-0.0379786	0.0672486	-0.56475	-0.0306711	0.0555161	-0.552472
Mdm4	0.0016881	0.0265514	0.0635786	0.0903979	-0.127038	-0.71158	0.0344854	-0.0260845	-1.32207
Senp3	-0.0740764	0.159968	-0.46307	-0.109827	-0.0293162	3.74628	-0.0348175	0.0880688	-0.395345
Ptpru	-0.401129	0.0796563	-5.03575	0.0779981	0.153105	0.509443	-0.289311	0.379681	-0.761985
Sytl1	-0.13702	-0.0288916	4.74256	0.159544	0.163922	0.973288	-0.251422	0.0938675	-2.67847
Zdhhc16	-0.154398	0.180655	-0.854656	-0.119398	0.0479109	-2.49208	-0.10868	0.15391	-0.706128
Scarb1	-0.101127	0.030914	-3.27122	0.123391	0.150648	0.819072	-0.113621	-0.0902051	1.25959
Mrpl1	-0.126365	0.162041	-0.779836	-0.0866001	-0.00373279	23.1998	-0.0631104	0.117768	-0.535888
Eva1b	0.163213	0.159202	1.0252	-0.227772	-0.895284	0.254413	0.261069	0.539572	0.483844
Fas	0.0295636	0.55428	0.0533369	-0.601225	-1.097	0.548062	0.33797	0.776412	0.435297
Ube2m	-0.207259	0.295943	-0.700335	-0.292381	0.00904754	-32.3161	-0.0992572	0.293906	-0.337717
Trim24	-0.036639	-0.0687399	0.53301	0.169275	0.115861	1.46101	-0.00943781	-0.170319	0.0554126
Pla2g12a	-0.109224	0.168542	-0.648052	-0.0802031	-0.0212805	3.76886	-0.0788317	0.120997	-0.651516
Pf4	0.455325	-0.0642458	-7.08724	-0.96199	-0.513543	1.87324	1.02886	0.0555894	18.5083
Gm5069	-0.0902967	0.12655	-0.713525	-0.130996	0.0136621	-9.58831	-0.0530709	0.134152	-0.395604
Arfgef3	-0.306916	0.153117	-2.00446	-0.0438003	0.420698	-0.104113	-0.138692	-0.0844068	1.64314
Elavl3	-0.0356903	0.055735	-0.640357	0.0411843	-0.0360023	-1.14394	-0.035357	0.0101303	-3.49023
Bcat1	-0.0769851	0.397785	-0.193535	-0.167358	-0.188581	0.887463	-0.271398	0.306537	-0.885367
Ankrd49	-0.278045	0.302706	-0.918532	-0.168265	0.0820741	-2.05017	-0.178331	0.239861	-0.743475
Npm1	-0.188639	0.259289	-0.727526	-0.163191	-0.0204748	7.97036	-0.107498	0.220515	-0.487486
Mboat7	-0.0188567	0.0916696	-0.205702	0.0202718	-0.146604	-0.138276	0.0152311	0.0382885	0.397798
Ppm1h	0.170708	-0.137843	-1.23843	0.105752	-0.0979849	-1.07927	0.179525	-0.220158	-0.815436
Gclm	-0.542602	0.648902	-0.836185	-0.470912	-0.0244475	19.2622	-0.368356	0.757416	-0.486333
Rbm25	-0.126683	0.162873	-0.7778	-0.0823894	-0.013382	6.15672	-0.0774941	0.137075	-0.56534
Cep63	-0.0807814	0.097618	-0.827526	0.102802	-0.0878258	-1.17052	-0.0623602	0.0305479	-2.04139
Ran	-0.341701	0.3797	-0.899923	-0.379534	0.169202	-2.24309	-0.193157	0.36549	-0.528487
Fcgr4	0.523315	-0.0859511	-6.08852	0.0179866	-0.468256	-0.0384118	0.37018	-0.357273	-1.03612
Mir6948	-0.150372	0.154808	-0.971346	-0.0229859	0.0552543	-0.416002	0.0833752	-0.120079	-0.694333
Mtus2	-0.156942	0.202633	-0.774516	-0.176891	0.0192037	-9.21128	-0.13278	0.244776	-0.542453
Tars2	-0.192708	0.274963	-0.70085	-0.19453	0.0951709	-2.04401	-0.160731	0.177835	-0.903821
Fam173b	-0.127923	0.153644	-0.832588	-0.195074	0.100999	-1.93144	-0.0499455	0.118298	-0.422199
Mcat	-0.138874	0.217796	-0.637633	-0.0942151	-0.0360664	2.61227	-0.0932099	0.144569	-0.644742
Stxbp5	0.164334	-0.109196	-1.50495	0.102865	-0.118013	-0.871645	0.158524	-0.198514	-0.798551
Gcdh	0.0164171	-0.0390424	-0.420494	0.0051779	0.0656496	0.0788717	0.0566402	-0.104842	-0.540241
Dmap1	-0.123896	0.113213	-1.09436	0.0802877	-0.0167361	-4.79728	-0.08983	0.0369607	-2.43042
Hr	-0.21492	0.157574	-1.36393	-0.219424	0.0946133	-2.31917	-0.176912	0.359069	-0.492697
Rufy1	-0.0355577	0.0408831	-0.869742	0.0233051	0.0991615	0.235022	-0.0309792	-0.0968127	0.319992
4732491K20Rik	-0.156607	0.147047	-1.06502	-0.0140817	0.0541278	-0.260156	0.00815429	-0.0386399	-0.211033
Gtse1	-0.0117374	-0.110282	0.10643	0.125288	0.170861	0.733277	0.0251074	-0.199236	-0.126018
Snap29	0.0481946	0.0425801	1.13186	-0.0368485	-0.0753589	0.488974	0.0683772	-0.0469446	-1.45655
5730455P16Rik	-0.0659349	0.0720942	-0.914566	0.0696842	0.00795213	8.76296	-0.0578213	-0.0259744	2.22609
Sfrp1	-0.0209106	-0.0178162	1.17369	-0.0211376	0.0180002	-1.1743	0.0604848	-0.0186205	-3.24829
Gbas	0.0140522	0.0261912	0.536525	0.00336833	-0.0212171	-0.158755	0.0505836	-0.0729781	-0.693133
Efhc1	0.0950749	-0.106829	-0.889973	0.319579	-0.0887662	-3.60023	0.0601167	-0.279176	-0.215336
Prss36	-0.223756	0.163593	-1.36776	0.0262377	0.0519657	0.504905	-0.132379	0.114338	-1.15778
Mab21l3	0.163381	-0.281371	-0.58066	0.139453	-0.173024	-0.805976	0.322422	-0.170861	-1.88704
Sfxn2	-0.147038	0.26377	-0.55745	-0.14441	-0.0299998	4.81369	-0.0786178	0.136296	-0.576815
Bglap2	-0.0284566	0.0626315	-0.45435	0.0106361	0.0110053	0.966454	-0.0281909	-0.0276254	1.02047
Mir664	0.0369135	-0.075913	-0.486261	-0.0410517	0.0677443	-0.60598	0.00289843	0.00940847	0.308066
Kctd15	0.0166725	0.0289566	0.575777	-0.06374	0.0139039	-4.58434	-0.0624652	0.0666722	-0.9369
Paf1	-0.154202	0.173591	-0.888305	-0.088582	-0.00391338	22.6357	-0.116279	0.189385	-0.613981
Rfx3	0.19766	-0.293994	-0.672327	0.32222	-0.0721011	-4.469	0.130751	-0.284536	-0.459524
Ccdc30	0.0960979	-0.0406211	-2.36571	0.088941	-0.0134932	-6.59154	-0.088212	-0.0427126	2.06525
Tmco1	-0.115829	0.133741	-0.866073	-0.0506345	0.0228939	-2.2117	-0.0584626	0.0682917	-0.856072
E2f5	-0.0622925	0.135699	-0.459049	-0.165361	-0.144993	1.14048	0.102105	0.134843	0.757212
Cfap46	0.0702016	-0.0440194	-1.59479	0.0656701	-0.0461691	-1.42238	-0.0453536	-0.000329605	137.6
Fam89b	0.0516852	-0.0163869	-3.15405	0.0704584	-0.0663764	-1.0615	0.0681718	-0.107552	-0.63385
Qtrt1	-0.262144	0.351581	-0.745615	-0.169245	-0.00649601	26.0537	-0.146819	0.233123	-0.629791
Adgrg3	-0.441172	0.41661	-1.05896	-0.265571	0.711315	-0.373352	-0.422923	0.00174099	-242.921
Taf6l	-0.032367	0.0481673	-0.671971	-0.0364289	0.0216439	-1.6831	0.0656735	-0.0666889	-0.984775
Gm5148	-0.0481486	0.043124	-1.11651	0.0641476	-0.00911781	-7.03542	-0.0477024	-0.0023029	20.714
Htt	-0.0678853	0.238038	-0.285187	-0.255063	-0.0272485	9.36062	-0.0387541	0.150913	-0.256798
Rbm12b1	-0.138328	0.0724133	-1.91026	-0.0105036	0.10918	-0.0962044	-0.0554669	0.0227054	-2.44289
Rbm43	-0.0417293	0.192484	-0.216793	-0.0215269	-0.0892351	0.241238	0.00748533	-0.0474784	-0.157658
Got1	-0.0727145	0.0924722	-0.786339	-0.0707299	0.0420216	-1.68318	0.017432	-0.00848138	-2.05533
Nufip2	0.000902832	0.063033	0.0143232	-0.0688909	-0.102974	0.669015	0.0827736	0.0251551	3.29054
Zfp688	0.0311037	-0.140799	-0.220908	0.241682	-0.0487964	-4.95285	0.0212641	-0.104454	-0.203574
Pmel	-0.124345	0.0561048	-2.21631	0.0589963	-0.0744814	-0.792094	0.0509738	0.032752	1.55636
Nelfa	-0.0960414	0.148276	-0.64772	-0.0393312	0.0426601	-0.921967	-0.0862927	0.0307291	-2.80818
B3galnt2	-0.151772	0.186622	-0.81326	-0.137674	0.0697148	-1.97481	-0.0942426	0.127352	-0.740018
1110065P20Rik	-0.216126	0.24192	-0.893377	-0.109058	0.0476488	-2.28878	-0.120502	0.156117	-0.771871
Serpina3n	-0.000407083	-0.0393181	0.0103536	0.0351564	-0.00191351	-18.3728	-0.0405152	0.0469976	-0.862071
Crispld2	-0.0664613	-0.0184394	3.60432	-0.0671841	0.114393	-0.58731	0.0156923	0.0219996	0.7133
Srp68	-0.15438	0.227173	-0.67957	-0.154624	0.0134688	-11.4802	-0.124935	0.193297	-0.646338
Cd46	0.0384303	0.0548926	0.700101	0.0311976	-0.232259	-0.134323	0.206503	-0.0987652	-2.09085
Akr1c18	0.16119	-0.196285	-0.821203	-0.322154	-0.367534	0.876528	0.928529	-0.203747	-4.55727
Alg1	-0.120958	0.220966	-0.547406	-0.129076	0.0099879	-12.9233	-0.103247	0.122328	-0.844023
Tfeb	-0.100144	0.0433939	-2.30779	0.194367	0.0386965	5.02286	-0.092977	-0.0833369	1.11568
Slc5a8	-0.0591273	-0.0568633	1.03982	0.016383	0.0878337	0.186523	-0.0170891	0.0288631	-0.592076
Ppp4r1	-0.0896824	0.148704	-0.603093	-0.0956134	-0.0185631	5.15074	-0.0361891	0.091344	-0.396185
Sh2d4a	-0.438116	0.764617	-0.572988	-0.623319	-0.62168	1.00264	-0.203016	1.12151	-0.181019
Pgm2	-0.244483	0.333246	-0.733641	-0.31925	-0.104318	3.06034	-0.0481278	0.382933	-0.125682
Spink10	0.0166959	-0.0501222	-0.333104	0.0461151	-0.0233914	-1.97146	0.020971	-0.0102685	-2.04228
Ptgir	-0.212409	0.752247	-0.282366	-0.828521	-0.633865	1.30709	0.0234461	0.899102	0.0260773
Gpr3	-0.036152	0.13637	-0.265103	-0.0777342	0.000126094	-616.479	-0.0761774	0.0535678	-1.42207
Dusp7	-0.00215521	0.0189373	-0.113808	0.129269	0.0442117	2.92387	-0.0423615	-0.147901	0.286417
Gpr137	-0.00138232	0.0668398	-0.0206811	-0.00908528	-0.118641	0.076578	0.0517433	0.0105254	4.91605
Snord89	-0.0882068	0.359782	-0.245167	-0.181142	-0.370113	0.489423	-0.0867874	0.366467	-0.236822
Zfp760	0.170504	-0.238376	-0.715271	0.235806	-0.0112472	-20.9658	0.186544	-0.343231	-0.543495
Ms4a6c	0.270034	0.174199	1.55015	-0.250617	-0.539563	0.464482	0.300588	0.0453598	6.62675
Mfn1	-0.0460541	0.0877773	-0.524669	-0.0246898	-0.0300027	0.822919	-0.00851471	0.0214839	-0.39633
Atp7a	-0.0386977	0.0599818	-0.645157	-0.0783331	-0.0137633	5.69143	0.00932964	0.0614827	0.151744
Vegfa	-0.152316	0.337904	-0.450768	-0.024922	-0.576024	0.0432655	-0.118281	0.53364	-0.22165
Asph	-0.178668	-0.0332826	5.36822	0.439408	0.114892	3.82453	-0.163036	-0.179314	0.90922
Cysltr2	0.221902	0.0594624	3.7318	0.0563958	-0.353773	-0.159412	0.365276	-0.349263	-1.04585
Olfr921	0.0331056	-0.0254609	-1.30025	0.0599307	-0.0427199	-1.40288	-0.0361586	0.011303	-3.19902
Mir3960	-0.106113	0.0306881	-3.4578	0.158563	-0.0336367	-4.71399	0.0485857	-0.0980866	-0.495335
Mir1945	-0.0284566	0.0626315	-0.45435	0.0106361	0.0110053	0.966454	-0.0281909	-0.0276254	1.02047
Trafd1	0.0971149	0.380362	0.255322	-0.100419	-0.593716	0.169137	0.0763192	0.140339	0.543822
Crip2	-0.165295	-0.000414639	398.649	0.0518673	0.364942	0.142125	-0.280297	0.0291976	-9.60001
Phxr4	0.137499	-0.00609378	-22.5639	-0.0559432	-0.0558138	1.00232	-0.0117147	-0.00793384	1.47655
Srsf3	-0.259556	0.329587	-0.787518	-0.286967	0.0895698	-3.20384	-0.14821	0.275576	-0.537818
Chchd2	-0.162521	0.214158	-0.758886	-0.143719	-0.00821618	17.4922	-0.077349	0.177648	-0.435406
Ggcx	-0.0744008	0.0463897	-1.60382	0.0737865	-0.0136684	-5.39831	0.00978188	-0.0418889	-0.23352
Sgk3	-0.196069	0.285399	-0.687	-0.151648	-0.0296439	5.11565	-0.117148	0.20911	-0.560221
Hist1h4i	-0.22084	0.164064	-1.34606	-0.00537854	0.0197439	-0.272416	-0.0288023	0.0712123	-0.404457
Mipol1	-0.0698668	0.0490018	-1.4258	-0.0576274	0.0402243	-1.43265	-0.140351	0.178619	-0.785756
Cers6	-0.313074	0.66269	-0.472429	-0.468694	-0.352076	1.33123	-0.204428	0.675583	-0.302595
Slc24a3	-0.166759	0.0269422	-6.18953	0.090413	0.291702	0.30995	-0.214273	-0.0280243	7.64597
Mir6537	-0.0417433	0.00557963	-7.48138	0.0344816	-0.00267774	-12.8772	0.000457922	0.00390182	0.117361
Adamts4	-0.422341	0.686209	-0.61547	-0.587512	-0.56157	1.0462	-0.0872337	0.972447	-0.0897054
Akr1b8	-0.396431	0.443716	-0.893434	-0.310495	0.0983559	-3.15686	-0.294411	0.459266	-0.641048
Otud6b	-0.213951	0.242812	-0.881139	-0.221357	0.131478	-1.6836	-0.12202	0.183038	-0.666638
Il2ra	0.0331923	0.277496	0.119613	-0.161204	-0.264115	0.610355	0.0737149	0.0409152	1.80165
Cpt1a	-0.0927113	0.103412	-0.896526	0.0948635	0.0969216	0.978765	-0.121201	-0.0812841	1.49108
Kbtbd4	-0.0059172	0.0110991	-0.533123	0.013319	0.060156	0.221408	0.00965048	-0.0883074	-0.109283
Arl6ip5	-0.0899208	0.156628	-0.574103	-0.0213778	-0.0537351	0.397836	-0.0907966	0.0992019	-0.915271
Rab2b	-0.0766604	0.0484555	-1.58208	0.124745	-0.0871215	-1.43185	-0.0823687	0.0729501	-1.12911
Gga3	0.0757458	0.0473903	1.59834	0.0464384	-0.129928	-0.357417	0.0203197	-0.0599663	-0.338853
Yes1	0.00218979	-0.0468348	-0.0467556	0.0867002	-0.0373905	-2.31878	0.00894443	-0.0136091	-0.657241
Diaph3	-0.156948	0.0824957	-1.90249	-0.0727057	0.159081	-0.457037	-0.067559	0.0556359	-1.21431
Pld3	0.135727	0.037547	3.61486	-0.0903392	-0.150903	0.598655	0.123322	-0.0553532	-2.2279
Dedd	-0.0570547	0.100062	-0.570191	0.00208518	-0.104149	-0.0200211	-0.0156667	0.0747226	-0.209665
Mcm10	-0.13925	0.101042	-1.37814	-0.122398	0.282391	-0.433433	-0.0453397	-0.0764462	0.593093
Chp2	0.435444	-0.45445	-0.958179	0.522995	-0.396349	-1.31953	0.261512	-0.369152	-0.708413
Oser1	-0.05727	0.0372624	-1.53694	0.0164414	0.0982695	0.167309	-0.0184537	-0.0762496	0.242017
Tmem47	0.0591867	-0.139548	-0.424132	0.0490992	0.0511926	0.959108	-0.0710891	0.0511585	-1.38958
AW146154	-0.0842124	0.0375212	-2.2444	0.136589	0.0501815	2.72191	-0.0118853	-0.128194	0.0927135
Ccdc28b	0.0945179	-0.0852942	-1.10814	0.116738	-0.139097	-0.839257	0.141234	-0.128099	-1.10254
Otor	-0.00895627	-0.00190247	4.7077	-0.0109582	-0.0501074	0.218694	0.0329466	0.0389777	0.84527
Abcb6	-0.442043	0.386855	-1.14266	-0.218284	0.146624	-1.48873	-0.26342	0.390267	-0.674974
Mir6972	-0.0119017	0.0582265	-0.204403	-0.0127178	-0.012547	1.01361	-0.0112264	-0.00983372	1.14162
Ms4a6d	0.383482	0.198625	1.93068	-0.607014	-0.549096	1.10548	0.390554	0.183449	2.12895
Tbc1d14	0.289297	-0.162938	-1.7755	0.0222455	-0.0543226	-0.409507	0.241476	-0.335757	-0.719196
Cdca7	-0.656417	0.519958	-1.26244	-0.545515	0.783709	-0.696069	-0.482941	0.381206	-1.26688
Ccnl2	-0.0500123	0.126859	-0.394237	-0.00748879	-0.125167	0.0598304	-0.0124602	0.0682697	-0.182515
Wdr47	-0.0548631	0.0447021	-1.22731	0.0739997	-0.036134	-2.04793	-0.0167816	-0.010923	1.53635
Atp1a2	-0.095728	0.117039	-0.817913	-0.0577869	-0.0194356	2.97325	0.0622352	-0.00632394	-9.8412
Ptpn11	-0.145925	0.1998	-0.730356	-0.166445	0.00845695	-19.6815	-0.0712818	0.175395	-0.406407
Vmn1r32	0.0194493	-0.00818586	-2.37597	-0.0113469	-0.0111946	1.01361	0.0200518	-0.00877377	-2.28543
Slc5a5	-0.0263527	0.106679	-0.247029	0.0736178	-0.0670119	-1.09858	0.0151652	-0.102097	-0.148537
Pbk	0.0883667	-0.21338	-0.414129	0.0844455	0.153323	0.550767	0.207627	-0.320383	-0.648059
Ctdnep1	-0.0649376	0.183172	-0.354517	-0.133448	-0.108743	1.22718	-0.0426034	0.16656	-0.255784
Clec4d	-0.0462867	0.41682	-0.111047	-0.497707	-0.524167	0.949521	0.172206	0.479135	0.35941
1700020I14Rik	0.0360749	-0.0176909	-2.03917	-0.0143311	0.0611518	-0.234353	0.0586444	-0.123849	-0.473515
Mir7669	-0.0539988	-0.00201749	26.7653	0.016842	-0.0183226	-0.91919	0.0628226	-0.0053257	-11.7961
Zik1	-0.0889469	-0.00121657	73.1125	-0.0424362	0.267934	-0.158383	0.0151596	-0.150494	-0.100732
Oaz3	-0.0218431	-0.0143513	1.52203	0.0135546	-0.0235286	-0.57609	0.019964	0.0262044	0.761858
Ppargc1b	0.181709	0.287349	0.632363	-0.533147	-0.310976	1.71443	0.306505	0.0685617	4.4705
Spata7	0.0516715	-0.187106	-0.276162	0.205599	0.0138806	14.812	0.0867429	-0.170788	-0.507899
Lig1	-0.0998429	-0.0166752	5.98752	-0.209853	0.509484	-0.411894	0.0681767	-0.251289	-0.271308
Pqbp1	-0.0934255	0.143352	-0.651721	-0.0471382	-0.000102979	457.746	-0.0755686	0.0728833	-1.03684
Gm1821	-0.0318343	0.789644	-0.0403147	-0.230864	-0.354082	0.652006	0.0279283	-0.200793	-0.13909
Kcna4	-0.0295451	0.0621573	-0.475328	-0.0298728	0.0101643	-2.93899	-0.0292676	0.0163639	-1.78854
Mir7082	-0.11909	0.213029	-0.559032	0.0845717	-0.0412389	-2.05077	-0.0480371	-0.0892345	0.538324
Bean1	-0.0413334	0.00599775	-6.89148	-0.0417857	0.0719126	-0.581062	0.000885604	0.0043231	0.204854
Ovol2	-0.00674167	-0.0370038	0.182188	0.0253767	0.0610595	0.415606	-0.00362586	-0.0390648	0.0928165
Haao	-0.520265	-0.0676071	7.69542	0.510943	0.711205	0.718419	-0.358659	-0.275617	1.30129
Cux1	-0.0618971	0.0888177	-0.696901	-0.0411891	0.149947	-0.274692	-0.0917277	-0.0439504	2.08707
Creb3l2	-0.171549	0.235031	-0.729897	-0.158628	0.105252	-1.50714	-0.203646	0.19354	-1.05222
Phf11b	0.0603845	0.692489	0.0871991	-0.363128	-0.852085	0.426164	0.155205	0.307135	0.505332
Alg8	-0.413523	0.472716	-0.874781	-0.305205	0.133531	-2.28565	-0.29136	0.403841	-0.721471
Magee1	-0.0108339	-0.0682762	0.158678	0.15986	-0.020339	-7.8598	0.10852	-0.168931	-0.642391
Ssfa2	-0.00881568	0.128509	-0.0685995	-0.125408	-0.0417979	3.00034	0.0144539	0.0330579	0.43723
Gtpbp1	-0.0443218	0.122361	-0.362222	-0.0921126	0.0464576	-1.98272	-0.031607	-0.000776998	40.6783
Cdca2	0.0342405	-0.186374	-0.183719	0.221311	0.16726	1.32316	0.129302	-0.365739	-0.353537
BC068281	-0.00388755	0.0248086	-0.156701	0.00364428	0.0207626	0.175521	0.0365093	-0.0818372	-0.446121
Zfp386	-0.0263821	0.044751	-0.589531	0.0532121	-0.0708803	-0.750731	0.0212241	-0.0219247	-0.968042
AW549877	0.241725	-0.24442	-0.988974	0.336761	-0.253223	-1.3299	0.217461	-0.298304	-0.728993
Cox15	-0.126305	0.252257	-0.500699	-0.112287	-0.0650177	1.72702	-0.0666981	0.118051	-0.564995
Stk38l	0.0393735	0.0636354	0.618735	-0.0646844	-0.0544985	1.1869	0.00711791	0.00905603	0.785987
Coro1b	0.0351433	0.0125539	2.79939	0.0886517	-0.177402	-0.499723	0.0612655	-0.0202126	-3.03105
Fbxo4	0.00655577	0.0976664	0.0671241	0.0426915	-0.0944736	-0.451888	-0.00128347	-0.0511566	0.0250891
Pdgfa	-0.387589	0.496794	-0.780181	-0.438759	0.377576	-1.16204	-0.296271	0.248249	-1.19344
Pcsk4	-0.131692	0.16338	-0.806049	-0.0404954	-0.0105407	3.8418	-0.0358219	0.0551705	-0.649295
Uba1	-0.165081	0.259198	-0.636893	-0.241881	-0.0177089	13.6587	-0.0892335	0.254707	-0.350338
Rabl2	0.0362492	-0.17164	-0.211193	0.228444	0.0219649	10.4004	0.0649664	-0.179985	-0.360955
Rad54l2	-0.10219	0.177482	-0.575775	-0.0855552	-0.0794027	1.07749	-0.0810883	0.170754	-0.474884
Mir6990	0.0118152	0.280304	0.0421514	-0.133963	-0.229854	0.58282	-0.028647	0.100345	-0.285484
Tsen34	-0.0357487	0.0581115	-0.615173	-0.0368651	0.0197511	-1.86648	0.0616145	-0.0668634	-0.921498
Itgb2	-0.0741213	0.189199	-0.391764	-0.200861	-0.123571	1.62547	0.0468075	0.162547	0.287963
Zfp513	-0.141725	0.240693	-0.588819	-0.0968247	-0.137247	0.70548	-0.0810579	0.21616	-0.374989
Ccno	0.0246033	-0.0651386	-0.377707	-0.18488	-0.123057	1.50239	-0.0425679	0.39104	-0.108858
Dhdds	-0.0783631	0.107065	-0.731922	-0.0655714	0.000176386	-371.749	-0.0298734	0.0665667	-0.448774
Zyg11b	0.090099	-0.0503111	-1.79084	0.0275799	-0.0182791	-1.50882	0.101165	-0.150254	-0.673296
Man1a2	-0.0723553	0.142007	-0.509519	-0.127403	0.0333532	-3.81981	-0.00205148	0.0264495	-0.0775623
Samhd1	0.130092	0.300917	0.43232	-0.140762	-0.45434	0.309816	0.119565	0.0445274	2.6852
Pde4d	-0.15031	0.319574	-0.470345	-0.146578	-0.334982	0.43757	-0.184952	0.497248	-0.371951
Nubp1	-0.144799	0.242067	-0.598178	-0.252753	0.000287237	-879.946	-0.0390598	0.194258	-0.201072
Hlx	0.212818	-0.0331912	-6.41188	0.192486	-0.51139	-0.376397	0.109521	0.0297565	3.68057
Ctdspl2	-0.0395705	0.0165225	-2.39494	-0.0661704	0.161155	-0.410601	0.0322153	-0.104152	-0.30931
Slc25a25	-0.389388	0.397269	-0.980161	-0.297789	0.138913	-2.14371	-0.285499	0.436493	-0.654074
Six5	-0.213025	0.183376	-1.16168	-0.0352673	0.125654	-0.28067	-0.177655	0.116916	-1.5195
Oas1b	0.0191926	0.518894	0.0369876	-0.169775	-0.680401	0.249523	0.0687699	0.24332	0.282632
Sel1l	-0.0938094	0.14585	-0.64319	-0.0993327	0.036684	-2.70779	-0.042939	0.0535467	-0.801898
Nhlrc1	-0.369056	0.426954	-0.864395	-0.196473	0.0479571	-4.09685	-0.211631	0.30225	-0.700186
Pomc	-0.0070977	0.0806792	-0.0879742	0.0832754	0.0013613	61.1734	-0.147257	-0.0109609	13.4348
Nkiras2	-0.0776093	0.0981274	-0.790903	0.0551549	-0.0418803	-1.31697	-0.0415739	0.00778118	-5.34288
Per3	0.413382	-0.445255	-0.928415	0.578994	-0.196205	-2.95097	0.23923	-0.590145	-0.405374
Copg2	-0.125748	0.11031	-1.13995	0.0361587	0.0222342	1.62626	-0.0613678	0.0184132	-3.33282
Ddx26b	0.19324	-0.328613	-0.588048	0.311482	0.0768262	4.05438	0.180991	-0.433927	-0.4171
Apoa1bp	-0.10165	0.14	-0.72607	0.0408472	-0.0165662	-2.46569	-0.0866543	0.0240231	-3.60713
Zfp236	-0.0532313	0.0789905	-0.673895	0.0195582	-0.0189648	-1.03129	-0.0283589	0.0020063	-14.1349
Lrrc10b	-0.195227	0.161797	-1.20662	-0.301424	-0.0673984	4.47227	-0.0135275	0.41578	-0.0325351
Mthfd1	-0.346728	0.391119	-0.886501	-0.446189	0.321212	-1.38908	-0.194695	0.275281	-0.70726
Ube2d2a	-0.153675	0.1659	-0.92631	-0.08412	0.0421119	-1.99754	-0.0939903	0.123773	-0.759374
Chd2	-0.0984518	0.192545	-0.511319	0.0178918	-0.0778367	-0.229864	-0.13777	0.103622	-1.32954
Noxo1	0.143194	-0.271443	-0.527531	0.395601	-0.227367	-1.73992	0.167502	-0.207488	-0.807286
Ints1	-0.129689	0.153608	-0.844287	-0.0864221	0.0971883	-0.889223	-0.0718967	0.0372118	-1.93209
1700093K21Rik	0.0897142	-0.0530866	-1.68996	0.210573	-0.117036	-1.79921	-0.0925534	-0.0376113	2.46078
Nxf2	-0.0922583	0.0950205	-0.970931	0.0263315	-0.0941475	-0.279683	0.0596681	0.00538585	11.0787
Amdhd2	0.225893	-0.0879818	-2.5675	0.147249	-0.236146	-0.623552	0.180203	-0.229217	-0.786166
Scyl1	-0.0197321	0.0653516	-0.301938	-0.0318612	-0.0442527	0.719983	0.00286999	0.0276245	0.103893
Elmod3	0.0649343	-0.0583801	-1.11227	0.141827	-0.0555553	-2.5529	0.0769433	-0.169769	-0.453223
Capn3	0.0319877	-0.137442	-0.232735	0.134039	0.220004	0.609257	-0.00539012	-0.243198	0.0221635
Raet1a	-0.323722	0.258476	-1.25243	-0.0902238	0.152267	-0.592536	-0.233266	0.236469	-0.986456
Crb3	0.0317036	-0.116512	-0.272105	0.0588164	0.0265782	2.21296	0.0727503	-0.0733361	-0.992011
Fanca	-0.0789789	0.000917303	-86.099	-0.243332	0.377186	-0.645124	0.100472	-0.156265	-0.64296
Lama1	0.0380448	0.00588163	6.46841	-0.00275313	-0.0417673	0.0659159	0.0408027	-0.0402087	-1.01477
Tmem86a	0.18408	-0.220402	-0.835202	0.336262	-0.00536766	-62.646	0.150291	-0.444864	-0.337837
Xaf1	0.011504	0.551413	0.0208628	-0.285446	-0.694172	0.411203	0.0540246	0.362677	0.148961
Josd1	-0.0617153	0.0717469	-0.860181	0.0141682	0.0136104	1.04098	-0.0333034	-0.00450676	7.38966
Cpne2	-0.187714	0.378572	-0.495848	-0.408263	0.0126061	-32.3862	-0.0884246	0.293223	-0.301561
AI464131	0.12891	-0.339405	-0.379811	0.349497	-0.0155548	-22.4688	0.107558	-0.231005	-0.465608
Mir3113	-0.105922	0.131577	-0.80502	-0.306571	0.0818378	-3.74608	0.050812	0.148266	0.342708
Ly6c2	0.308023	0.140427	2.19347	-0.74027	-0.424917	1.74215	0.434702	0.282034	1.54131
Crygn	-0.0810543	-0.00966466	8.38667	0.0967255	0.0233544	4.14164	-0.0409298	0.0115688	-3.53794
Chmp2a	-0.162397	0.245043	-0.662726	-0.146675	-0.0235796	6.2204	-0.129045	0.216653	-0.595632
Zfand1	0.0938955	-0.0745541	-1.25943	0.14876	-0.0847581	-1.75511	0.0984396	-0.181782	-0.541524
Rnf208	-0.180887	-0.0427588	4.23039	0.0888488	-0.0953236	-0.932076	0.283468	-0.0533477	-5.31359
Shisa4	0.0613933	0.0432932	1.41808	0.020035	0.102939	0.19463	-0.102405	-0.125255	0.817568
Polr2l	-0.290883	0.375654	-0.774338	-0.289398	0.0642478	-4.50441	-0.222334	0.362714	-0.612974
Acacb	-0.0884099	-0.0916884	0.964244	0.286153	0.0171958	16.6408	0.0306503	-0.153901	-0.199156
Vgll3	0.0959331	-0.157427	-0.60938	0.0275425	-0.0268708	-1.025	0.0805902	-0.0197676	-4.07688
Shank2	0.052155	-0.0258739	-2.01574	-0.027202	0.0120922	-2.24955	0.0149605	-0.0261318	-0.572503
Snord35a	-0.20005	0.219287	-0.912272	-0.205999	0.0966409	-2.13159	-0.144569	0.234689	-0.616003
Rell1	0.489932	-0.592032	-0.827543	0.606601	-0.0874726	-6.93476	0.38382	-0.800849	-0.479266
Gm20257	-0.226653	0.212239	-1.06791	-0.0508489	-0.0733811	0.692943	-0.0503818	0.189025	-0.266535
Irak3	-0.123396	0.27364	-0.450945	-0.607468	-0.67837	0.895482	0.403726	0.731869	0.551637
Pgrmc2	-0.118895	0.118873	-1.00019	-0.0691602	0.0555268	-1.24553	-0.0533323	0.0669883	-0.796144
Prkcdbp	-0.168715	0.0321755	-5.24359	0.0244199	0.217475	0.112288	-0.0949919	-0.0103634	9.16613
Map4k2	0.0193081	-0.0224323	-0.860728	0.116667	-0.0174448	-6.68779	0.0777704	-0.173869	-0.447294
Gm6583	-0.0896753	0.261798	-0.342536	-0.198323	0.032668	-6.07086	-0.117688	0.11122	-1.05816
Mpc1	-0.0762574	0.0993447	-0.767604	-0.0585718	-0.0634316	0.923384	-0.000450591	0.0993667	-0.00453462
Pbdc1	-0.169828	0.149466	-1.13623	-0.0962069	0.102532	-0.938312	-0.0658438	0.0798804	-0.82428
Meis2	-0.0342478	0.0127138	-2.69374	0.00442922	0.042551	0.104092	0.00781006	-0.0332564	-0.234844
Asrgl1	-0.216473	0.0674613	-3.20885	0.217974	0.253794	0.858865	-0.235774	-0.0869818	2.71062
Urb1	-0.263547	0.370838	-0.71068	-0.197176	0.00612788	-32.1769	-0.19559	0.279347	-0.700166
Robo2	-0.511568	0.553865	-0.923633	-1.03031	-0.844855	1.21951	0.243916	1.58895	0.153507
Fam26e	0.118435	-0.160097	-0.739773	0.107589	-0.0189361	-5.68167	0.0279843	-0.0749757	-0.373245
Cacna2d1	0.0783648	-0.00762727	-10.2743	-0.107924	-0.147416	0.7321	0.119475	0.0651277	1.83447
Gtf3c1	-0.0172688	0.0748749	-0.230635	0.0024044	0.0105916	0.227009	-0.0162131	-0.054389	0.298095
Thoc7	-0.175847	0.162212	-1.08406	-0.0835027	0.0582685	-1.43307	-0.082456	0.121325	-0.679627
Alg14	-0.167126	0.18682	-0.89458	-0.0896628	0.0156071	-5.74501	-0.0750849	0.129446	-0.580048
Nom1	-0.197576	0.208456	-0.947803	-0.0924357	0.0621059	-1.48836	-0.136383	0.155832	-0.875192
Lman2	-0.0139984	0.0997217	-0.140374	-0.0706111	-0.0268279	2.632	0.00560047	0.00611515	0.915836
Pla1a	-0.28764	0.38486	-0.747388	-0.690038	-0.543053	1.27066	-0.0481095	1.18398	-0.0406337
Jade1	0.0938469	-0.0702086	-1.33669	-0.0582654	0.0677848	-0.859564	0.116967	-0.150125	-0.779132
Tsen54	-0.242087	0.271979	-0.890092	-0.143285	0.0934572	-1.53317	-0.209789	0.229725	-0.913219
Nat8f1	0.110849	-0.00931122	-11.9049	0.0383191	-0.147264	-0.260208	0.141753	-0.134346	-1.05513
Tcf12	-0.0790328	0.00900569	-8.77587	0.146022	0.0531828	2.74566	-0.0347865	-0.0943908	0.368537
Smoc2	0.00347731	-0.0280861	-0.123809	0.0822355	-0.0344845	-2.38471	0.0168617	-0.0400039	-0.4215
BC017643	-0.0766281	0.161811	-0.473565	-0.0506742	-0.0378253	1.33969	-0.0711929	0.0745092	-0.955491
Proser3	0.0766409	-0.230962	-0.331833	0.356634	0.0240187	14.8482	0.106436	-0.332768	-0.31985
Hes2	-0.0040846	-0.0809012	0.0504888	0.129969	-0.00703065	-18.486	-0.000941526	-0.0370107	0.0254393
Mybpc3	-0.214646	0.376344	-0.570345	-0.407371	-0.400935	1.01605	-0.00754142	0.654151	-0.0115286
Taf12	-0.0953615	0.165511	-0.576164	-0.138619	0.0368593	-3.76074	-0.0608335	0.0924432	-0.658063
Tbc1d30	0.0209366	-0.335327	-0.0624364	0.380536	0.241201	1.57767	-0.00531905	-0.302027	0.0176111
AI839979	-0.121965	0.268241	-0.454684	-0.166023	-0.0561474	2.95692	-0.0788483	0.154743	-0.509543
Chst8	0.0194493	-0.00818586	-2.37597	-0.0113469	-0.0111946	1.01361	0.0200518	-0.00877377	-2.28543
Lenep	-0.147587	0.24796	-0.595206	0.0196452	-0.0912003	-0.215407	-0.106373	0.0775558	-1.37157
Clptm1	-0.115635	0.176134	-0.656519	-0.133872	0.0282517	-4.73856	-0.0652961	0.110418	-0.591353
Ept1	-0.167018	0.175131	-0.95367	-0.123508	0.0500596	-2.46721	-0.0616945	0.127029	-0.485674
Sox15	0.108732	-0.0236492	-4.59771	0.142736	-0.0405801	-3.51739	-0.0849759	-0.102263	0.830953
Srek1ip1	-0.0760052	0.0599463	-1.26789	0.0279663	-0.00720407	-3.88202	-0.00953965	0.0048363	-1.97251
Arhgdib	-0.0927214	0.257572	-0.359982	-0.283544	-0.154829	1.83134	0.0245469	0.248975	0.0985919
Tmem179	-0.0115363	-0.0088931	1.29721	-0.0123273	-0.0121617	1.01361	-0.0108817	0.0558001	-0.195012
Aasdh	-0.106788	0.077086	-1.3853	0.157611	-0.00752125	-20.9554	-0.0642667	-0.0561212	1.14514
Ints8	-0.184568	0.24219	-0.762079	-0.153983	0.0233253	-6.60152	-0.102562	0.175597	-0.584076
Vps50	-0.0969549	0.145059	-0.668384	-0.110573	0.0410112	-2.69618	-0.0451299	0.0665883	-0.677745
Apbb1ip	-0.175783	0.0138256	-12.7143	0.0694904	0.210962	0.329397	-0.102772	-0.0157237	6.53615
Stx6	-0.172536	0.21674	-0.796054	-0.145271	-0.0671193	2.16437	-0.133326	0.301513	-0.442189
Alkbh6	-0.149191	0.217158	-0.687015	-0.0619415	-0.0362213	1.71008	-0.128527	0.158723	-0.809759
2210406O10Rik	-0.143169	-0.00734667	19.4876	0.123179	-0.0145979	-8.43811	0.0393219	0.00261284	15.0495
Fam104a	-0.117585	0.196535	-0.598294	-0.0883727	-0.00157167	56.2287	-0.0745907	0.085586	-0.87153
Dock10	-0.172474	0.311696	-0.55334	-0.093548	-0.0742042	1.26068	-0.129321	0.157851	-0.81926
Luc7l3	-0.0771795	0.181773	-0.424592	-0.058469	-0.0663005	0.88188	-0.0280074	0.0481832	-0.58127
Pigz	0.342949	-0.300595	-1.1409	0.134173	-0.0189474	-7.08134	0.200574	-0.358153	-0.560023
Ect2l	-0.0120224	-0.0281768	0.426679	0.172383	-0.109553	-1.57351	0.0824073	-0.105038	-0.784549
Lsmem1	-0.00237723	0.090637	-0.026228	-0.00432242	-0.0437465	0.098806	-0.0429611	0.00277029	-15.5078
Gm16712	-0.186772	0.230265	-0.811118	-0.0718426	-0.204723	0.350926	-0.0419549	0.275028	-0.152548
Cog8	-0.139707	0.22572	-0.618938	-0.104366	-0.0380845	2.74038	-0.0810248	0.137462	-0.589434
Uprt	-0.00625782	0.0261986	-0.238861	0.00149826	0.125716	0.0119178	0.0567265	-0.203882	-0.278232
4930455D15Rik	-0.0361344	0.0977823	-0.369539	-0.0365344	0.0034472	-10.5983	0.00651373	-0.0350745	-0.185712
Cd200r1	0.385057	-0.138146	-2.78731	-0.0348803	-0.397687	0.0877081	0.401723	-0.216066	-1.85926
Plekhj1	-0.183922	0.247205	-0.744005	-0.101139	-0.0208269	4.85616	-0.0947788	0.153461	-0.617607
Prkcz	-0.0398769	-0.0770889	0.517284	-0.00479998	0.0321698	-0.149208	0.00192564	0.0876704	0.0219646
Hira	-0.158534	0.185725	-0.853596	-0.0537135	0.0837239	-0.641555	-0.113685	0.0564836	-2.01271
Arfgap1	-0.0673503	0.107302	-0.627669	-0.0194201	0.00525061	-3.69864	-0.0731622	0.0473799	-1.54416
Ccdc122	-0.291265	0.455892	-0.638892	-0.123338	-0.237567	0.519172	-0.224535	0.420814	-0.533573
R3hdm4	0.080024	-0.0524504	-1.52571	0.0784095	-0.0717782	-1.09239	0.0964331	-0.130638	-0.73817
Psmd10	-0.290873	0.510054	-0.570279	-0.37047	-0.353292	1.04862	-0.0799919	0.584574	-0.136838
Pus7l	-0.289064	0.378132	-0.764453	-0.236755	0.0808166	-2.92953	-0.261253	0.328123	-0.796204
Zfp57	-0.00705806	-0.0374436	0.188498	0.0930709	-0.0867786	-1.07251	-0.0437773	0.0819866	-0.533956
Akip1	-0.163814	0.092308	-1.77464	-0.0528648	0.152257	-0.347207	-0.0842307	0.0563441	-1.49493
Rps27a	-0.165629	0.219877	-0.753282	-0.0673707	-0.0596307	1.1298	-0.100395	0.173149	-0.579819
Rgs16	-0.959264	1.54336	-0.621543	-1.01254	-0.167426	6.04771	-0.766214	1.36209	-0.56253
Dcst1	-0.0266537	-0.0256039	1.041	-0.0269513	0.0888538	-0.303322	0.0162204	-0.0258653	-0.62711
Hnrnpdl	-0.136365	0.186241	-0.732194	-0.131947	-0.0230411	5.72657	-0.0321543	0.137266	-0.234249
Esyt1	0.00233029	0.0354327	0.0657667	-0.0169316	0.0549577	-0.308084	0.0406889	-0.116478	-0.349327
Lix1	-0.258641	0.170189	-1.51973	-0.0894103	-0.398067	0.224611	-0.149981	0.725909	-0.206611
Rpf1	-0.289527	0.272259	-1.06342	-0.169327	0.0901535	-1.87821	-0.174409	0.27085	-0.64393
Mapkbp1	-0.11628	0.103271	-1.12597	-0.0590844	-0.16264	0.363283	-0.0125001	0.247234	-0.0505599
Mettl2	-0.288626	0.331487	-0.8707	-0.126968	0.00975065	-13.0215	-0.214962	0.289318	-0.742997
Matn1	0.578358	-0.492881	-1.17342	0.314037	-0.0919819	-3.41412	0.486851	-0.794383	-0.612867
Tsix	0.108402	-0.0585844	-1.85035	-0.0144391	-0.133341	0.108287	0.0667324	0.0312304	2.13677
Hamp	-0.067247	0.0243551	-2.7611	0.0790543	0.00918746	8.60459	-0.0666274	0.0212774	-3.13136
Slfn2	0.022166	0.486395	0.045572	-0.286653	-0.69854	0.41036	0.0364824	0.440149	0.0828864
Nadsyn1	-0.092709	0.0710374	-1.30507	0.0173942	0.0250486	0.69442	-0.00651453	-0.0142567	0.456945
Ndrg4	-0.562948	0.351973	-1.5994	-0.0953178	0.50353	-0.189299	-0.391791	0.194553	-2.01379
Scarna8	-0.0462321	0.0491155	-0.941293	0.0532868	0.0213611	2.49457	-0.0823504	0.00481901	-17.0886
Pyhin1	0.355042	0.723138	0.490974	-0.467991	-1.19763	0.390763	0.308845	0.278599	1.10857
Snord15b	-0.228639	0.0632955	-3.61224	-0.0552091	0.0931854	-0.592466	0.00494961	0.122417	0.0404323
A330023F24Rik	-0.0203701	-0.012484	1.6317	0.321577	-0.196557	-1.63605	-0.0976605	0.00549431	-17.7748
Fancf	-0.263482	0.21027	-1.25307	-0.200385	0.171403	-1.16909	-0.135627	0.217821	-0.622652
Rdh16	-0.0292905	0.0181044	-1.61786	-0.0296147	0.0103468	-2.8622	-0.0290158	0.0594697	-0.487908
Defb30	0.190051	-0.128796	-1.47559	0.148559	0.0212301	6.99756	-0.0170831	-0.213961	0.079842
Lamtor3	0.0171377	0.0414387	0.413568	-0.0449837	-0.0472444	0.952149	0.04391	-0.0102583	-4.28043
Bst2	0.146625	0.319264	0.459259	-0.303961	-0.464971	0.653719	0.205431	0.0976116	2.10458
Man1c1	0.165347	-0.284677	-0.580823	0.354869	0.0982369	3.61238	0.0886087	-0.422384	-0.209782
Acaa1b	0.0421677	0.137357	0.306992	-0.0198137	-0.149531	0.132506	0.0805483	-0.0907284	-0.887796
Serpinb1a	-0.156008	0.176759	-0.882602	-0.122182	0.393181	-0.310752	-0.494935	0.203184	-2.43589
Dip2c	-0.160164	0.205855	-0.778043	-0.178802	0.117937	-1.51608	-0.0772191	0.0923929	-0.835769
Zfp668	-0.0988028	0.110599	-0.89334	-0.0780575	0.0879973	-0.887044	-0.0828818	0.0611455	-1.35548
Tead3	0.0650868	-0.0385202	-1.68968	0.163439	-0.00442967	-36.8964	-0.0228872	-0.162689	0.140681
Hps3	0.00930499	0.114591	0.0812018	-0.0598061	-0.0755333	0.791785	0.0514611	-0.0400177	-1.28596
Snd1	-0.215432	0.402391	-0.53538	-0.430449	0.0523461	-8.22314	-0.124961	0.316105	-0.395314
Ms4a8a	0.144067	-0.103033	-1.39826	-0.0108683	-0.286268	0.0379656	0.129624	0.126478	1.02488
Nacc2	0.340448	-0.357907	-0.951219	0.237738	-0.023919	-9.9393	0.337828	-0.534188	-0.632413
Klhl13	-0.0265223	-0.0255024	1.03999	0.0494104	-0.0267513	-1.84703	0.0551221	-0.0257565	-2.14012
Cand1	-0.186449	0.192949	-0.966313	-0.133002	0.120514	-1.10363	-0.0935653	0.099554	-0.939844
Ankrd27	-0.156522	0.155762	-1.00488	0.0321952	-0.018053	-1.78337	-0.105291	0.0919092	-1.1456
Atg5	-0.028179	0.127388	-0.221207	-0.149729	-0.0959487	1.56051	0.0553794	0.0910896	0.607967
Zscan2	0.0263024	-0.0906723	-0.290082	0.346915	-0.0730133	-4.7514	-0.0170653	-0.192467	0.0886662
Mta2	-0.0810372	0.116975	-0.692776	-0.0518841	0.0148558	-3.49252	-0.0385324	0.0396232	-0.97247
Sbk1	0.109295	-0.112572	-0.970887	0.0169183	0.174503	0.0969509	0.0796838	-0.267828	-0.297518
Cdc123	-0.118461	0.138663	-0.854306	-0.105943	0.103248	-1.0261	-0.0793868	0.0618795	-1.28292
Pts	0.0943504	-0.0173837	-5.42751	0.143002	-0.171351	-0.834553	0.0818856	-0.130503	-0.627463
Rangap1	-0.255222	0.258001	-0.989231	-0.233549	0.189703	-1.23113	-0.162195	0.203263	-0.797956
Ccdc24	-0.0662181	0.0251021	-2.63795	0.0796702	0.0100118	7.95765	0.015748	-0.064314	-0.244861
Rabggtb	-0.14603	0.230727	-0.632914	-0.218618	-0.0226666	9.64494	-0.0499702	0.206558	-0.241919
Ctf1	0.074776	-0.0468731	-1.59529	0.120142	-0.138253	-0.868996	0.241271	-0.251062	-0.961001
Mmadhc	-0.220958	0.285077	-0.775082	-0.24306	-0.0217871	11.1561	-0.117617	0.318345	-0.369463
Gm17769	-0.063498	0.104825	-0.605749	-0.037711	-0.138928	0.271442	-0.0224269	0.157739	-0.142178
Mybbp1a	-0.501288	0.653253	-0.767373	-0.471751	0.119083	-3.96154	-0.38011	0.580814	-0.654443
Gm11744	0.0195861	0.023773	0.82388	-0.0215916	0.0182314	-1.18431	-0.0208689	-0.0191299	1.0909
Elovl2	0.0275766	0.069429	0.397192	-0.0592592	-0.055626	1.06532	0.0660774	-0.0481977	-1.37097
Cndp2	0.0371119	0.0330131	1.12416	0.0433556	-0.121328	-0.357342	0.037266	-0.0294187	-1.26675
Map7d1	-0.183951	0.258599	-0.711338	-0.15044	-0.0464457	3.23905	-0.0994306	0.221669	-0.448555
1700028J19Rik	-0.161109	0.196627	-0.819363	-0.0144908	-0.00740485	1.95694	-0.0147426	0.00112015	-13.1612
Lin54	-0.090386	-0.0219212	4.12322	-0.121328	0.219662	-0.552338	0.0510282	-0.0370554	-1.37708
Tshz3	0.100686	-0.214801	-0.468742	0.237654	0.0756731	3.14053	0.00490962	-0.204121	-0.0240525
Pcna	-0.166423	0.0537688	-3.09515	-0.150528	0.397253	-0.378923	-0.0608856	-0.073185	0.831941
Ifi44	0.525484	0.535675	0.980975	-0.438549	-1.23113	0.356215	0.526918	0.0816073	6.45675
Arhgap6	0.544434	-0.523891	-1.03921	0.277248	-0.0579594	-4.78349	0.338041	-0.577873	-0.584975
Clec4f	-0.0295985	0.0637421	-0.464347	-0.0318126	0.00657795	-4.83625	-0.0277242	0.0188152	-1.4735
Hectd2	0.044405	-0.0305093	-1.45546	0.198573	-0.201576	-0.985099	0.115812	-0.126704	-0.914037
Gucy2c	-0.0107919	-0.00831926	1.29721	-0.0115319	-0.011377	1.01361	0.0509367	-0.00891675	-5.71247
Dhtkd1	-0.0813962	-0.142999	0.569207	0.38784	0.265324	1.46176	-0.171734	-0.257035	0.668134
Nfyb	-0.117893	0.085571	-1.37773	-0.116954	0.127799	-0.915142	-0.0441037	0.0655814	-0.672502
Ammecr1l	-0.0323564	0.0581437	-0.55649	-0.0242356	-0.0988708	0.245124	0.0277226	0.0695964	0.398333
Catsper3	0.0587855	0.0641715	0.916069	-0.113012	-0.0556487	2.0308	-0.0317467	0.0774499	-0.409899
Tmem39b	-0.107396	0.188205	-0.570631	-0.177833	0.0430167	-4.13404	-0.0492835	0.10329	-0.477137
Serp1	0.297589	-0.107941	-2.75696	-0.166781	-0.290616	0.573889	0.30105	-0.0333001	-9.0405
Ftx	-0.0818845	0.0571278	-1.43336	-0.0582894	0.137889	-0.422726	0.00635665	-0.0611999	-0.103867
Ipo13	-0.142294	0.257714	-0.552142	-0.213348	-0.0729744	2.9236	-0.0997707	0.270674	-0.368601
Lias	-0.0591269	0.0626314	-0.944046	-0.0576902	-0.0226975	2.54169	0.019732	0.0571512	0.34526
Gm15417	-0.0115897	0.0259009	-0.447463	-0.0123432	0.0530102	-0.232845	-0.0195652	-0.0354131	0.552485
Nespas	-0.0288589	-0.0210982	1.36783	-0.0310616	-0.0306052	1.01491	0.0515084	0.0601155	0.856823
Pdha1	-0.0973824	0.164192	-0.593102	-0.157083	0.00505726	-31.0609	0.00799873	0.0772175	0.103587
Postn	-0.00576292	-0.145575	0.0395873	0.0411163	-0.0164156	-2.50472	0.135814	-0.00917623	-14.8006
Nploc4	-0.139011	0.224791	-0.618402	-0.221296	-0.0220209	10.0494	-0.089478	0.247015	-0.362237
Cd2ap	0.0122063	0.0451419	0.270399	-0.0186596	-0.011771	1.58523	0.067543	-0.0944606	-0.715038
A130010J15Rik	-0.205349	0.193558	-1.06092	-0.100609	0.0246362	-4.08377	-0.0828265	0.17059	-0.48553
Mettl26	-0.0711233	0.0429268	-1.65685	0.115871	0.0614419	1.88585	-0.0231563	-0.12596	0.183839
Tomm7	-0.116621	0.180302	-0.646809	-0.0777528	-0.0283867	2.73906	-0.0693225	0.111781	-0.620164
Cd244	0.0240338	-0.152303	-0.157802	-0.189728	0.496901	-0.381823	0.0588011	-0.237704	-0.247371
Mir7013	0.0741823	0.0558985	1.32709	0.0124753	-0.0935037	-0.13342	-0.064788	0.0157356	-4.11728
Pbp2	0.0381587	-0.0399906	-0.954191	-0.0420587	-0.00240289	17.5034	-0.0412153	0.0875088	-0.470984
Rab3b	-0.301568	0.197717	-1.52525	0.0458159	0.531602	0.0861847	-0.597436	0.12387	-4.8231
Smg5	-0.246291	0.34531	-0.713248	-0.32737	0.0598025	-5.47419	-0.148328	0.316877	-0.468093
Zcchc12	-0.0231652	0.0244351	-0.94803	-0.0234312	-0.0233761	1.00236	-0.02294	0.0684774	-0.335
Gm13212	0.23422	-0.0963372	-2.43125	0.0307336	-0.161319	-0.190514	0.205196	-0.212493	-0.965661
H6pd	-0.398652	0.492576	-0.80932	-0.365265	0.0971285	-3.76064	-0.26675	0.440962	-0.604927
2900097C17Rik	0.00778251	0.0372785	0.208767	-0.0367765	-0.0562973	0.653255	0.0137813	0.0342315	0.40259
Ensa	0.0436212	0.11585	0.376531	-0.073873	-0.196813	0.375347	0.0707109	0.0405035	1.74579
Jmy	0.147476	-0.183024	-0.80577	0.302319	0.0129666	23.3153	0.0818174	-0.361554	-0.226294
Golm1	-0.286597	0.242691	-1.18091	-0.114367	0.319837	-0.35758	-0.258305	0.0967413	-2.67006
Lag3	0.11441	-0.123255	-0.928241	0.193464	-0.0627122	-3.08494	0.045053	-0.16696	-0.269844
A630075F10Rik	-0.0208519	-0.0177334	1.17586	0.0176774	-0.0210313	-0.84053	0.0604749	-0.0185358	-3.26261
Enthd2	-0.0532143	0.120085	-0.443138	0.0208879	-0.0644606	-0.324041	-0.0159761	-0.00732191	2.18195
Vmn2r-ps54	0.0518592	0.0191728	2.70484	0.0111835	-0.027919	-0.400568	-0.0274217	-0.0268747	1.02035
Vps26b	0.0419315	-0.0213846	-1.96083	0.0521172	-0.016956	-3.07367	0.049578	-0.105286	-0.470888
Chst3	-0.809397	0.568969	-1.42257	-0.0236944	0.792193	-0.02991	-0.883206	0.355137	-2.48695
Smarca2	0.175305	-0.219692	-0.797956	0.207842	0.0629943	3.29938	0.172885	-0.399334	-0.432933
Themis	0.0204853	0.0230479	0.888816	-0.0119514	-0.0117909	1.01361	-0.0105499	-0.00924112	1.14162
Xrra1	-0.116798	0.144676	-0.807308	0.0249302	0.0480658	0.518668	-0.12388	0.0230066	-5.38456
Retsat	-0.126658	0.139102	-0.910541	-0.0104667	0.0748923	-0.139756	-0.0768784	8.73068e-06	-8805.54
Zfp950	-0.0191123	0.0517554	-0.369282	-0.00411798	-0.0451881	0.0911298	0.0445428	-0.0278798	-1.59767
Fcnb	-0.0234003	0.0700792	-0.333913	-0.0236719	-0.0236156	1.00238	-0.0231705	0.0237791	-0.974406
Ppp2r1a	-0.215126	0.249845	-0.861038	-0.157378	0.0501235	-3.1398	-0.136261	0.208797	-0.652602
B230216N24Rik	-0.339728	0.176537	-1.92441	-0.0814453	-0.0203759	3.99713	-0.243904	0.508917	-0.479261
Ripply3	-0.0122151	-0.0904217	0.13509	0.218215	-0.0152956	-14.2666	-0.00893012	-0.0913528	0.0977542
Wdr34	-0.0943549	0.175476	-0.537708	-0.0567317	0.0133334	-4.25485	-0.0697433	0.0320204	-2.17809
Trim44	-0.188552	0.248316	-0.759324	-0.094921	0.00560938	-16.9218	-0.127385	0.156933	-0.811717
Pde1a	0.0121608	-0.0196871	-0.617705	-0.0697723	-0.0293252	2.37926	0.128267	-0.021643	-5.92647
Zfp281	-0.146904	0.164549	-0.892767	-0.0864765	0.00501205	-17.2537	-0.0491769	0.112996	-0.435208
Mtmr11	-0.347693	0.316237	-1.09947	0.0632783	0.172053	0.367783	-0.273993	0.0701177	-3.90762
Zmym2	-0.0183237	0.0755323	-0.242595	-0.0114182	-0.0817848	0.139613	0.00532372	0.0306707	0.173577
Lpar3	-0.0351065	-0.0271344	1.2938	0.000135047	-0.0369004	-0.00365978	0.045151	0.0538553	0.838376
Mcee	0.174998	-0.161557	-1.0832	0.153481	-0.149712	-1.02518	0.203368	-0.220579	-0.921976
Enkd1	-0.0365005	0.0265899	-1.37272	-0.125167	0.242357	-0.516456	0.0412964	-0.148576	-0.277947
Pdcd10	-0.0661126	0.125998	-0.524712	-0.0722759	-0.0390681	1.85	0.0028816	0.048577	0.0593201
Ppp1r3g	-0.0369809	-0.0354724	1.04253	-0.0374095	-0.0373207	1.00238	0.00755961	0.139624	0.0541426
Gsg2	0.0942278	-0.105484	-0.893289	0.0319349	0.057979	0.550802	0.128281	-0.206938	-0.619899
1810009A15Rik	-0.225319	0.275459	-0.817979	-0.103526	0.0908879	-1.13905	-0.144276	0.106774	-1.35123
Zfp933	-0.0025397	0.0419804	-0.0604973	0.0884591	-0.043682	-2.02507	-0.00188248	-0.0823354	0.0228636
Kif21a	-0.0559134	-0.00202742	27.5786	0.002474	0.180171	0.0137314	0.00934572	-0.13405	-0.0697181
1700112E06Rik	0.158158	0.0438552	3.60637	-0.102051	-0.396558	0.257342	0.341642	-0.045046	-7.58429
Cdipt	-0.12504	0.20097	-0.622181	-0.134643	-0.00249179	54.0346	-0.0785568	0.139761	-0.562078
Nek7	-0.0696428	-0.0117475	5.92832	0.0813672	0.165032	0.493038	-0.0254084	-0.139601	0.182008
Fkbp8	-0.0495956	0.117376	-0.422537	-0.022768	-0.0425731	0.534799	-0.0338592	0.0314201	-1.07763
Acsl3	0.177083	-0.150251	-1.17857	-0.106607	0.0754892	-1.41221	0.35802	-0.353733	-1.01212
C030034I22Rik	-0.0036423	0.00957603	-0.380355	0.119158	-0.0947731	-1.2573	-0.0129865	-0.0173326	0.749252
Isoc2b	-0.0208822	-0.0211549	0.987112	0.194912	-0.0584022	-3.33741	-0.00057084	-0.093902	0.0060791
Aplp1	-0.443762	0.213016	-2.08323	0.081176	0.136721	0.593734	-0.282687	0.295536	-0.956525
Gm10560	0.122226	-0.108663	-1.12481	0.073418	-0.0662837	-1.10763	0.123755	-0.144451	-0.856722
Cct6b	0.048784	-0.00326364	-14.9477	0.197136	-0.0887354	-2.22162	0.067795	-0.221716	-0.305774
B630019K06Rik	-0.299765	0.056244	-5.32972	0.195326	0.364412	0.536004	-0.215192	-0.101025	2.13008
2310040G24Rik	0.113977	-0.00556992	-20.4629	0.0087558	0.0376648	0.232466	0.0582377	-0.213065	-0.273333
Mgme1	-0.0413752	0.0611882	-0.676195	5.4423e-05	0.0600774	0.000905882	-0.00423313	-0.0757117	0.0559111
Gm1141	-0.119403	-0.011535	10.3514	0.0830385	-0.103882	-0.799351	0.0962544	0.0555278	1.73344
Usp3	-0.0334306	0.0929999	-0.359469	-0.0585045	-0.129955	0.450192	0.0346438	0.0942461	0.367588
Pgbd5	-0.0880125	-0.210098	0.418912	0.242972	0.182229	1.33334	0.272329	-0.399419	-0.681812
Zp3	-0.0276203	-0.0265234	1.04136	-0.0279315	0.0126781	-2.20312	0.0961936	-0.0267965	-3.58979
Mat2b	0.00943349	-0.035035	-0.269259	0.100872	0.0128899	7.82562	0.0399152	-0.128075	-0.311655
Igsf11	-0.659533	0.835247	-0.789626	-0.810952	0.510539	-1.58842	-0.536801	0.6615	-0.811491
Cdk19	-0.0104038	-0.232205	0.0448045	0.374671	0.225697	1.66006	0.0130741	-0.370834	-0.035256
Amz2	-0.0562686	0.06223	-0.904203	0.0780039	-0.0967444	-0.806288	-0.0364239	0.049203	-0.740279
Ear2	-0.0280862	-0.0203689	1.37887	-0.0302764	0.0442762	-0.683806	-0.026232	0.0606872	-0.43225
Gstp2	-0.12113	0.0178671	-6.7795	-0.0134679	-0.1237	0.108876	0.228606	0.0118243	19.3335
Ccng2	0.174638	-0.29188	-0.598321	0.458451	-0.151998	-3.01616	0.129071	-0.318281	-0.405524
Rlf	-0.188015	0.220854	-0.851308	-0.114594	-0.0151405	7.56872	-0.117744	0.21464	-0.548567
Cct8	-0.328566	0.419382	-0.783453	-0.350851	0.0765457	-4.58355	-0.201678	0.385167	-0.523611
Gbp6	0.411122	0.817819	0.502705	-0.885519	-1.4993	0.590623	0.513713	0.64216	0.799977
Phlda3	0.114506	-0.140579	-0.814532	0.255505	0.159292	1.604	0.0640307	-0.452754	-0.141425
Mical3	-0.314161	0.189865	-1.65466	-0.0502274	0.394781	-0.127229	-0.294257	0.0739993	-3.97648
Map3k13	0.0780986	-0.0111515	-7.00343	-0.0411306	-0.0383089	1.07366	0.0659607	-0.0534682	-1.23364
Mrs2	-0.0711266	0.184264	-0.386003	-0.174013	0.0621709	-2.79895	-0.0264406	0.0251451	-1.05152
Cyp4f13	-0.00735645	0.0259243	-0.283767	0.116652	-0.181416	-0.643008	0.0493049	-0.00310869	-15.8603
Khsrp	-0.0831305	0.0979454	-0.848743	-0.0787733	0.066622	-1.18239	-0.0124356	0.00977203	-1.27257
Cd300lb	-0.099369	0.0679852	-1.46163	0.175117	0.0262167	6.67958	-0.126822	-0.043128	2.94059
Pa2g4	-0.421895	0.562285	-0.750322	-0.504608	0.168048	-3.00276	-0.318034	0.514204	-0.618498
Ttc19	-0.351936	0.541627	-0.649776	-0.445219	-0.0860545	5.17369	-0.317538	0.659122	-0.48176
Trp53inp2	0.285071	-0.272563	-1.04589	0.169513	-0.139293	-1.21695	0.257329	-0.300057	-0.8576
Acbd5	-0.0475188	-0.0111723	4.25327	0.162883	0.0528217	3.08364	-0.0546299	-0.102384	0.533579
Pym1	-0.0984248	0.208859	-0.471251	-0.127458	-0.0391266	3.25759	-0.0883072	0.144458	-0.611299
Clec2i	-0.153809	-0.102971	1.49372	0.53892	-0.00625762	-86.1222	-0.0512065	-0.224675	0.227913
Sh2b3	-0.119019	0.13552	-0.878244	0.0184529	0.0541094	0.341029	-0.125556	0.0364938	-3.44049
Pole4	-0.299203	0.314519	-0.951303	-0.26137	0.147815	-1.76822	-0.167841	0.266079	-0.630792
Cnot11	-0.0702995	0.0348223	-2.01881	0.0768598	0.0720002	1.06749	-0.0615964	-0.0517863	1.18944
Gm3086	0.0857591	-0.0318473	-2.69282	0.044543	-0.0334445	-1.33185	-0.0328382	-0.032172	1.02071
Msx3	-0.0832092	0.0911143	-0.913239	-0.00739361	-0.00662799	1.11551	-0.0406886	0.046805	-0.869321
Wdyhv1	0.129005	-0.178198	-0.723942	0.114014	-0.0346423	-3.29118	0.13008	-0.160259	-0.811688
Treml4	-0.720166	1.19075	-0.6048	-0.842945	-0.426314	1.97729	-0.591812	1.39049	-0.425615
Plpp6	-0.0585616	0.0178969	-3.27216	0.172506	-0.00169546	-101.746	-0.0971161	-0.0330299	2.94025
Znrf1	0.0367829	0.0040268	9.13451	0.094498	-0.334766	-0.282281	0.117687	0.0817708	1.43923
Plod1	0.0806387	-0.0804076	-1.00287	-0.0171221	0.150839	-0.113513	0.0777986	-0.211746	-0.367414
Pcif1	-0.0617967	0.11942	-0.517474	0.011756	-0.00498528	-2.35814	-0.0277286	-0.0366654	0.756262
Pcdh17	-0.0701757	0.0670841	-1.04609	-0.190147	-0.00542028	35.0807	0.139563	0.0590964	2.36161
Naif1	-0.016415	0.100285	-0.163684	0.15145	-0.030444	-4.9747	-0.167576	-0.0372998	4.49267
Lrrc75a	-0.0691131	-0.0425658	1.62368	-0.0158102	0.137887	-0.114661	0.0104007	-0.0207988	-0.500063
Znrf2	0.216249	-0.113638	-1.90298	0.0943466	-0.244472	-0.385921	0.225238	-0.177725	-1.26734
Tmem151a	-0.317549	0.132835	-2.39055	0.206934	0.538203	0.384492	-0.394976	-0.165447	2.38732
6720468P15Rik	0.0344862	0.0236342	1.45917	-0.0766318	-0.00512911	14.9406	0.00582773	0.0178127	0.327166
Shf	-0.186494	-0.0012998	143.478	0.310997	-0.108192	-2.8745	0.0225022	-0.0375138	-0.599837
4930447C04Rik	0.0201415	-0.00847719	-2.37597	-0.0117508	-0.011593	1.01361	-0.0103728	0.0220522	-0.470375
Tspan4	0.0534778	0.0363395	1.47162	0.0438752	-0.0498323	-0.880458	0.00913825	-0.0929985	-0.0982623
Pigq	-0.105494	0.138532	-0.761514	-0.0801196	0.0787569	-1.0173	-0.0809417	0.0492666	-1.64293
Dennd6a	0.0257764	0.00186417	13.8273	0.0600278	-0.0670411	-0.895389	0.0703503	-0.0909777	-0.77327
Mapre2	-0.0952312	0.0264525	-3.60008	0.187306	0.0244815	7.65095	-0.115565	-0.0274445	4.21086
Hax1	-0.297178	0.381917	-0.778122	-0.264386	-0.00894093	29.5702	-0.209046	0.397634	-0.525725
Matr3	-0.128147	0.129602	-0.988769	-0.0909595	0.0963484	-0.944068	-0.0535641	0.0467195	-1.1465
5730420D15Rik	0.0449834	-0.0337065	-1.33456	-0.0354572	-0.0353772	1.00226	-0.0347432	0.0943008	-0.36843
Gm5766	-0.00440478	0.0539797	-0.0816007	-0.0829382	-0.0823758	1.00683	0.106197	0.00954167	11.1299
Dlx6os1	-0.0100786	-0.0077694	1.29721	0.0177687	0.0179134	0.991926	-0.00950674	-0.0083274	1.14162
5730480H06Rik	0.00222517	-0.0407125	-0.0546558	0.114415	-0.0753014	-1.51943	0.0703073	-0.070934	-0.991165
9330136K24Rik	0.00721574	-0.121128	-0.0595713	0.233554	-0.0426517	-5.47584	-0.0799108	0.00292049	-27.3622
F10	0.00212078	0.584499	0.00362837	-1.14305	-1.23697	0.924075	0.352084	1.44131	0.24428
Lox	-0.431967	0.573286	-0.753493	-1.01385	-1.04369	0.971411	0.285738	1.63049	0.175247
Cacna1c	0.0214479	0.0830086	0.258382	-0.0199897	0.016239	-1.23097	0.0269992	-0.127705	-0.211419
Galnt11	-0.0720934	0.127191	-0.566812	0.0172761	-0.0235331	-0.734117	-0.0872266	0.0383861	-2.27235
Klk1b9	-0.0217423	0.0241585	-0.899985	-0.0219837	-0.0219337	1.00228	0.0614463	-0.0199452	-3.08076
Tctn2	-0.109334	0.00199397	-54.8325	-0.0798112	0.111198	-0.717742	-0.0701897	0.146144	-0.480279
Cox6c	-0.137384	0.2009	-0.683843	-0.188857	-0.0031365	60.2127	-0.0419505	0.170428	-0.246147
Adgrf4	0.0348719	0.0240132	1.4522	-0.0405332	-0.0393854	1.02914	0.0414154	-0.0203819	-2.03197
Prdm14	0.0204853	0.0230479	0.888816	-0.0119514	-0.0117909	1.01361	-0.0105499	-0.00924112	1.14162
Fbxl16	-0.167188	-0.0278404	6.00522	0.31593	0.247202	1.27802	-0.0964103	-0.271694	0.354849
Plagl1	-0.0558773	-0.123086	0.453969	0.383131	-0.0353325	-10.8436	-0.0905352	-0.0783004	1.15625
Ccdc91	-0.141951	0.155059	-0.915469	0.0127188	0.00364975	3.48484	-0.108966	0.0794906	-1.37081
Kif2a	-0.0335882	0.0733404	-0.457977	-0.153036	0.03056	-5.00774	0.047295	0.0354294	1.33491
Mthfsd	-0.186319	0.138364	-1.34659	-0.0121486	0.11426	-0.106323	-0.127611	0.0734549	-1.73728
Aga	-0.0489312	0.117836	-0.415248	-0.105575	-0.00837556	12.6051	-0.008792	0.0538371	-0.163308
Ociad1	-0.20729	0.26027	-0.796442	-0.160033	0.0278167	-5.75313	-0.144631	0.223868	-0.646056
Eif3b	-0.285994	0.389682	-0.733916	-0.38184	0.106041	-3.60087	-0.172627	0.344738	-0.500749
Fam175a	-0.160493	0.169283	-0.948073	-0.131736	0.185987	-0.70831	-0.102585	0.0395438	-2.59421
Cpe	-0.42026	0.17471	-2.40547	0.0816179	0.272823	0.299161	-0.259572	0.150681	-1.72266
Mir1964	0.0634449	0.0197544	3.21169	-0.0104893	0.0242895	-0.431845	-0.0724117	-0.0245877	2.94503
Igfbp5	0.0801537	-0.0258674	-3.09864	-0.0760805	0.0397238	-1.91524	-0.0745319	0.0566023	-1.31676
Zfp786	-0.101008	0.111075	-0.909371	-0.0170425	0.0767482	-0.222058	-0.0355354	-0.0342368	1.03793
Nphp1	-0.0786963	0.0533927	-1.47392	-0.0243531	0.0985275	-0.24717	-0.0413413	-0.00752952	5.49056
Fam50a	-0.098148	0.0897377	-1.09372	-0.0335131	0.0612895	-0.546801	-0.0912208	0.0718547	-1.26952
Naalad2	0.0194151	-0.0192865	-1.00667	-0.0223643	-0.022313	1.0023	-0.0219065	0.0664552	-0.329644
Ankrd36	-0.0110281	0.0227257	-0.48527	-0.0117843	0.0196011	-0.601208	-0.0104024	-0.00911196	1.14162
Actr1a	-0.11438	0.185603	-0.61626	-0.154289	-0.0127916	12.0617	-0.0455926	0.14145	-0.322324
Irgm1	0.0560747	0.53536	0.104742	-0.328159	-0.640485	0.51236	0.0939502	0.283259	0.331676
Rab11a	-0.136934	0.155158	-0.882548	-0.119428	0.0366571	-3.25796	-0.0703412	0.134888	-0.521478
Rnf167	0.0471354	-0.178186	-0.264529	0.373335	0.0690552	5.40633	-0.01516	-0.29618	0.051185
Kdelr3	-0.220607	0.157804	-1.39799	-0.119779	0.0777837	-1.5399	-0.243066	0.347865	-0.698737
Pira6	0.179675	0.0393334	4.56801	0.0707752	-0.324389	-0.21818	0.204334	-0.169729	-1.20388
Pot1a	-0.0130063	-0.0545752	0.23832	0.0504988	0.123885	0.407628	0.0125239	-0.119326	-0.104955
Gorab	-0.086802	0.114806	-0.756076	-0.102565	-0.0143518	7.1465	-0.0446856	0.133599	-0.334476
Tmem106c	-0.0178477	-0.0251295	0.710228	0.175282	-0.0291988	-6.00305	-0.0125507	-0.0905555	0.138597
Stil	0.007491	-0.187305	-0.0399936	0.144723	0.176789	0.81862	0.122583	-0.264281	-0.463836
Gypc	-0.0844158	0.114081	-0.739966	-0.00868525	0.0280163	-0.310007	-0.0175581	-0.0314377	0.558506
Cdv3	-0.22884	0.317538	-0.720669	-0.301892	0.0315204	-9.57767	-0.115931	0.297605	-0.389548
Gstt1	-0.219436	0.743972	-0.294952	-0.242579	-0.970616	0.249923	-0.111415	0.800074	-0.139256
Gsc	-0.0117197	0.0241508	-0.48527	-0.0125233	-0.0123551	1.01361	-0.0110547	0.023502	-0.470375
Limk1	-0.096548	0.147301	-0.655447	-0.0773711	0.00280037	-27.6289	-0.0261505	0.0499683	-0.523342
Tstd3	-0.13765	0.133869	-1.02824	-0.0288182	0.0935679	-0.307993	-0.0826067	0.0216373	-3.81779
Lrrc73	0.088151	-0.028653	-3.0765	-0.11431	-0.0749191	1.52578	0.197341	-0.06761	-2.91882
Foxo6	0.00178183	-0.0368465	-0.0483582	0.0725641	0.0376698	1.92632	-0.0379582	-0.037211	1.02008
Bend3	-0.162896	0.280325	-0.581096	-0.22128	0.104772	-2.11202	-0.134205	0.133284	-1.00691
Thap6	0.0577973	0.0224385	2.57581	0.121956	-0.0975973	-1.24958	0.0330341	-0.137629	-0.240024
Zfp276	-0.0878466	0.14042	-0.6256	0.0132281	-0.08197	-0.161378	-0.106964	0.123133	-0.86869
Sp6	-0.032008	-0.136808	0.233963	0.492144	0.057039	8.6282	-0.046866	-0.333501	0.140527
Ap2a1	-0.0578747	0.112162	-0.515991	-0.108805	0.0306347	-3.55169	-0.0161426	0.0400253	-0.403309
Ppp2r5c	0.00970589	0.00131952	7.35564	0.0468295	0.0326975	1.4322	0.012134	-0.102686	-0.118165
Helz2	-0.316612	0.747658	-0.423471	-0.391153	-0.394478	0.991572	-0.197234	0.551819	-0.357426
Serpinb9	-0.432101	0.557488	-0.775086	-0.435875	0.110737	-3.93612	-0.293799	0.49355	-0.595278
6030468B19Rik	-0.0619074	0.0740291	-0.836258	0.0101804	0.0112541	0.904595	-0.102059	0.0685028	-1.48985
Prkar2a	-0.252995	0.248182	-1.01939	-0.258107	0.311226	-0.829325	-0.182498	0.134192	-1.35997
Ndst3	-0.16057	0.140957	-1.13914	0.0459796	0.24845	0.185065	-0.310918	0.0361011	-8.61243
Hnrnpa2b1	-0.17715	0.203376	-0.871046	-0.152209	0.0888305	-1.71347	-0.10777	0.144922	-0.743642
Gm5086	-0.212912	-0.410602	0.518537	0.845347	0.645447	1.30971	-0.244941	-0.622338	0.393582
Tns2	0.119188	-0.224247	-0.531501	0.0410643	0.412307	0.0995964	0.151485	-0.499797	-0.303093
Tmem40	0.01921	-0.0486337	-0.394995	0.18456	0.0700049	2.63639	-0.0131991	-0.211942	0.062277
Pmis2	0.0187579	-0.00789484	-2.37597	0.0180556	-0.0107966	-1.67235	-0.00966023	-0.00846185	1.14162
Kif22	-0.00984784	-0.141687	0.0695043	0.237633	0.102024	2.32918	0.0437986	-0.231921	-0.188852
Adap1	-0.142102	0.210216	-0.675983	-0.0738951	0.0237376	-3.113	-0.107819	0.0898629	-1.19981
A630020A06	-0.0160683	-0.0252324	0.636812	0.00764828	0.0405506	0.188611	0.0245003	-0.0313984	-0.780304
Pias4	-0.119231	0.18446	-0.646379	-0.0495596	-0.0659899	0.751017	-0.116898	0.167219	-0.699073
Fam32a	-0.0375683	0.0646148	-0.58142	0.0223177	-0.0573483	-0.389161	-0.0116773	0.0196614	-0.59392
Sema3d	-0.0205138	-0.0130874	1.56745	0.0148134	0.0517442	0.286282	-0.0603444	0.027388	-2.20332
Zfp943	0.00621234	-0.00647733	-0.959091	0.115707	-0.0649769	-1.78074	0.0343329	-0.0847978	-0.404879
Mir692-1	0.00344117	-0.027474	-0.125252	-0.0377433	-0.0372729	1.01262	0.00649911	0.0925499	0.0702227
Plscr2	0.0389238	-0.0199555	-1.95053	0.0325789	-0.0370098	-0.880278	-0.0701825	0.0556451	-1.26125
Pkn3	-0.0581268	-0.114147	0.509226	0.380337	-0.00148482	-256.149	-0.0499314	-0.156646	0.318752
Gpr21	-0.0613668	-0.0362026	1.6951	-0.173669	0.194874	-0.891187	-0.0204519	0.0968164	-0.211244
Lcorl	0.0965448	-0.134859	-0.715893	0.146387	-0.0826393	-1.7714	0.178277	-0.203711	-0.875148
9130011E15Rik	-0.176344	0.218564	-0.80683	-0.0775445	0.0461749	-1.67936	-0.106187	0.0953367	-1.11381
Adar	-0.0237818	0.361567	-0.0657743	-0.159033	-0.326004	0.487826	-0.00736139	0.154613	-0.0476117
Rsl1	0.00872706	0.110602	0.0789053	-0.0676524	-0.169307	0.399585	0.0283658	0.0892645	0.317773
Tomm40l	-0.15947	0.178381	-0.893987	-0.0436507	0.108282	-0.403122	-0.118545	0.0350036	-3.38665
Nosip	-0.0126287	0.0934716	-0.135107	-0.00669448	-0.065831	0.101692	-0.0252742	0.0169568	-1.49051
Irx5	-0.0781174	-0.0299341	2.60964	0.100391	-0.00222724	-45.0744	0.0418193	-0.031932	-1.30964
Gpr33	-0.0224095	-0.0197382	1.13534	-0.0226609	-0.0226088	1.0023	0.0206257	0.0667917	0.308806
Knstrn	-0.132493	-0.0132624	9.99007	0.309655	0.0456131	6.78872	-0.0931185	-0.116395	0.800024
Serhl	0.0628854	-0.0509241	-1.23489	0.156464	-0.0946677	-1.65277	0.0771477	-0.150905	-0.511233
Plin4	-0.00862235	-0.00159003	5.42274	-0.0498276	0.027734	-1.79662	-0.00693283	0.0392388	-0.176683
Plvap	-0.0391065	0.0538504	-0.726207	0.0318572	0.0676299	0.471052	-0.0371641	-0.0770669	0.482232
Stk25	-0.0300386	0.065654	-0.457528	0.0556091	-0.0647669	-0.858603	-0.0182427	-0.00821498	2.22066
Pex3	-0.103193	0.111939	-0.921869	-0.00865485	-0.0159844	0.541456	-0.0312425	0.0471359	-0.662818
Hck	-0.217166	0.547072	-0.396961	-0.395679	-0.405362	0.976114	-0.102271	0.573406	-0.178356
Pisd-ps3	0.151886	-0.16998	-0.893554	0.288425	-0.107801	-2.67553	0.130318	-0.292849	-0.445003
1700011E24Rik	-0.0499983	0.0418245	-1.19543	-0.050548	0.0273177	-1.85038	-0.00747713	0.0388812	-0.192307
Zmynd15	-0.109092	0.41926	-0.260202	-0.181932	-0.408331	0.44555	-0.116811	0.396905	-0.294305
Prl2c5	0.0204853	0.0230479	0.888816	-0.0119514	-0.0117909	1.01361	-0.0105499	-0.00924112	1.14162
Usp37	-0.0834566	0.0438599	-1.9028	-0.177143	0.219717	-0.806233	0.0316455	-0.0346226	-0.914013
Vsig10	0.118779	-0.262783	-0.452005	0.441361	-0.0402152	-10.975	0.142485	-0.399628	-0.356545
Ppp1r1a	-0.0878942	0.0466497	-1.88413	-0.129042	0.089386	-1.44365	-0.0816582	0.162559	-0.502329
4931408D14Rik	-0.0117197	0.0241508	-0.48527	-0.0125233	-0.0123551	1.01361	-0.0110547	0.023502	-0.470375
Tarm1	-0.7377	1.63954	-0.449944	-1.7551	-1.39178	1.26105	-0.0732089	2.31825	-0.0315794
Dennd2c	-0.0790423	-0.211267	0.374136	0.224718	0.550918	0.407897	-0.0603057	-0.425022	0.141889
P4ha2	-0.222157	0.234726	-0.946454	-0.286932	0.0910616	-3.15097	-0.21703	0.400332	-0.542124
Spag6l	0.0264042	-0.0503557	-0.524353	-0.0141708	0.0597384	-0.237214	0.0292384	-0.0508544	-0.574944
Rem1	-0.075531	0.0582038	-1.2977	0.000200976	0.000948765	0.211829	0.0452584	-0.0290809	-1.55629
Ifi35	-0.189112	0.640533	-0.295241	-0.374442	-0.376961	0.99332	-0.115031	0.415013	-0.277174
Mir7086	0.0497893	-0.0486252	-1.02394	0.00806009	-0.225737	-0.0357057	0.278067	-0.0615548	-4.5174
Snrpa1	-0.357826	0.46887	-0.763167	-0.482351	0.139204	-3.46507	-0.217956	0.450059	-0.484284
Hist1h2ag	-0.118752	-0.200812	0.591358	0.174825	0.430606	0.405997	-0.264595	-0.0212719	12.4387
Fth1	-0.212076	0.351317	-0.603662	-0.36164	-0.281545	1.28448	0.0334223	0.470523	0.0710324
Rai14	-0.410729	0.504144	-0.814706	-0.438027	0.169736	-2.58063	-0.32246	0.497336	-0.648374
Adcy3	0.382122	-0.541128	-0.706158	0.426231	0.0555428	7.67392	0.337032	-0.6598	-0.510809
Cmpk1	-0.153102	0.207616	-0.737426	-0.156749	0.0202613	-7.73636	-0.0655779	0.147551	-0.444444
Bbs12	-0.374911	0.264858	-1.41552	-0.232671	0.442015	-0.526388	-0.289753	0.190462	-1.52131
Tmem5	-0.192124	0.245258	-0.783356	-0.1764	-0.0339432	5.19691	-0.0248364	0.182046	-0.13643
9330182O14Rik	0.00402637	-0.0268073	-0.150197	0.000430231	-0.0365411	-0.0117739	0.0453601	0.0135317	3.35214
Foxp4	-0.371561	0.487278	-0.762522	-0.182552	-0.356821	0.511608	-0.272354	0.696009	-0.391308
Tex19.2	-0.0117197	0.0241508	-0.48527	-0.0125233	-0.0123551	1.01361	-0.0110547	0.023502	-0.470375
Ccar1	-0.0662957	0.0917006	-0.722958	-0.0398598	-0.0227946	1.74865	-0.0296138	0.0668632	-0.442901
Abracl	-0.24981	0.395242	-0.632043	-0.400697	-0.208775	1.91928	-0.0829565	0.546995	-0.151659
Rnf44	-0.00652216	0.0263553	-0.247471	0.0735246	-0.00720496	-10.2047	-0.00500901	-0.0811437	0.0617301
Lrp12	0.237691	0.242164	0.981528	-0.393122	-0.375323	1.04742	0.236338	0.0522514	4.52309
Gm4925	-0.108719	-0.131339	0.827778	0.0909546	0.00991401	9.17435	-0.20464	0.343829	-0.595179
Rabep2	0.131898	-0.0698093	-1.88941	0.0694971	-0.109177	-0.636556	0.136911	-0.15932	-0.859344
Mfhas1	-0.0654014	0.144372	-0.453006	-0.127065	-0.0141486	8.98076	-0.0177483	0.0799912	-0.221878
Ociad2	-0.490057	0.367753	-1.33257	-0.168314	0.476063	-0.353555	-0.375773	0.190328	-1.97434
Mrvi1	0.0486888	-0.121506	-0.400711	-0.0228523	0.680062	-0.0336033	0.0894886	-0.673881	-0.132796
Pask	0.0389948	-0.147368	-0.264608	-0.069564	0.411813	-0.168921	0.17981	-0.413686	-0.434654
Gemin7	-0.155732	0.134586	-1.15711	-0.00799156	0.033881	-0.235871	-0.0600681	0.055324	-1.08575
Tpbpa	-0.0995744	0.0465589	-2.13868	-0.145365	-0.145009	1.00245	-0.0120187	0.355408	-0.0338167
Pvr	-0.34053	0.423354	-0.804363	-0.42144	-0.108184	3.89558	-0.142604	0.589404	-0.241946
Far1os	-0.0100786	-0.0077694	1.29721	0.0177687	0.0179134	0.991926	-0.00950674	-0.0083274	1.14162
Rad21	-0.105691	0.00927045	-11.4009	0.113962	0.126217	0.902902	-0.0652717	-0.0784867	0.831627
Prex1	0.090517	0.00856795	10.5646	0.020064	-0.148312	-0.135282	0.112426	-0.0832626	-1.35026
Mir7093	-0.0213646	0.0296812	-0.719804	0.0500515	-0.0230455	-2.17185	-0.0195697	-0.0157528	1.2423
Tgfb1i1	0.173782	-0.155275	-1.11919	0.32155	-0.181343	-1.77315	-0.00508768	-0.153626	0.0331172
Rnf34	-0.121638	0.402471	-0.302229	-0.197613	-0.227056	0.870329	-0.0649518	0.208788	-0.311089
E330011O21Rik	0.0522268	-0.0260503	-2.00484	-0.027392	-0.0273307	1.00224	0.0548571	-0.0263108	-2.08496
Fam149a	-0.235589	0.253788	-0.928291	0.0936516	0.101907	0.918987	-0.205692	-0.0080664	25.4998
4933413G19Rik	-0.045236	-0.155839	0.290273	0.141069	0.0191256	7.37593	0.0320976	0.00878311	3.65447
Lysmd4	0.0311607	0.00421922	7.38541	0.119499	-0.195011	-0.612782	0.0850936	-0.0449616	-1.89258
Rtca	-0.132253	0.200341	-0.660141	-0.202351	0.0116966	-17.3	-0.0394446	0.162011	-0.243468
Lipe	0.073063	0.120045	0.608629	-0.0847048	-0.253187	0.334555	0.109757	0.0350259	3.13361
AW551984	0.0194493	-0.00818586	-2.37597	-0.0113469	-0.0111946	1.01361	0.0200518	-0.00877377	-2.28543
Glis3	-0.139104	-0.0671005	2.07306	0.256529	0.224338	1.14349	-0.104377	-0.170286	0.612948
Trpv2	-0.000136944	0.0566574	-0.00241706	0.0376646	-0.0680128	-0.553787	-0.00229704	-0.0238753	0.0962102
Dnaja2	-0.190779	0.28052	-0.68009	-0.201033	0.00288198	-69.7552	-0.121727	0.230137	-0.528933
Igf2	-0.0628833	0.0292468	-2.15009	-0.0242998	0.0141845	-1.71312	-0.0622993	0.106051	-0.587446
Kmt2b	-0.0647234	0.128119	-0.505183	-0.000929931	-0.0444427	0.0209243	-0.0515981	0.0335753	-1.53679
Lsm6	-0.330978	0.311804	-1.0615	-0.220207	0.236811	-0.929886	-0.23044	0.233011	-0.988967
Evi2b	-0.0162392	0.209727	-0.0774302	-0.0580655	0.00558991	-10.3876	-0.00721043	-0.133802	0.053889
Rpl31-ps12	-0.0498839	0.0419056	-1.19039	0.0267103	-0.0503186	-0.530823	-0.00737737	0.038964	-0.189338
Hnrnpa0	-0.225321	0.240519	-0.936812	-0.155327	0.107929	-1.43916	-0.128444	0.160644	-0.799558
Dbnl	-0.0839188	0.312734	-0.268339	-0.237537	-0.163611	1.45184	-0.0511473	0.22348	-0.228868
Anapc5	-0.0330523	0.109136	-0.302853	-0.0727684	0.0333828	-2.17982	2.05324e-07	-0.0366988	-5.59484e-06
Sybu	-0.0110281	0.0227257	-0.48527	-0.0117843	0.0196011	-0.601208	-0.0104024	-0.00911196	1.14162
Cyb5r4	-0.125292	0.131972	-0.949386	-0.063371	0.017401	-3.64179	-0.0676221	0.106912	-0.6325
Gatc	-0.03517	0.0189853	-1.85249	0.0570917	0.0915005	0.623949	-0.0344994	-0.0979081	0.352366
Cd209a	0.532558	-0.387879	-1.373	0.552345	-0.299479	-1.84435	0.0427029	-0.440247	-0.0969975
Btn2a2	0.0922289	-0.0268067	-3.44052	-0.0282312	-0.028166	1.00232	-0.0276499	0.0186248	-1.48457
Rraga	-0.157826	0.151237	-1.04357	-0.0394704	0.0623712	-0.632831	-0.0970231	0.0807115	-1.2021
Slc39a4	-0.0992995	0.641424	-0.154811	-0.710101	-0.842254	0.843096	0.305831	0.7044	0.434172
Efna3	-0.154513	-0.0957569	1.61359	0.180304	0.366047	0.492569	-0.15137	-0.144711	1.04602
Gtf2a2	0.00334947	-0.00309507	-1.0822	0.0425986	-0.0433015	-0.983769	0.029988	-0.0295396	-1.01518
Eif1b	-0.131137	0.127065	-1.03205	-0.0980231	0.0182301	-5.37698	-0.0265646	0.110429	-0.240557
Fam193a	-0.0219968	0.0309197	-0.711418	0.0598195	-0.0046487	-12.868	-0.0379682	-0.0261255	1.4533
Picalm	0.113899	0.0494495	2.30335	-0.125254	-0.147855	0.847137	0.0944463	0.015314	6.16734
Stx18	-0.166111	0.187608	-0.885415	-0.0913498	-0.0524804	1.74064	-0.0795752	0.201908	-0.394115
Itgal	-0.373499	0.522655	-0.714619	-0.330351	-0.222862	1.48231	-0.16477	0.568826	-0.289666
Irgq	-0.00585272	-0.0213367	0.274303	0.113449	-0.079031	-1.4355	0.0136349	-0.0208635	-0.653528
Crocc	-0.0327067	0.0221909	-1.47388	0.117364	0.0398923	2.94201	-0.0151092	-0.131631	0.114785
March4	-0.0100786	-0.0077694	1.29721	0.0177687	0.0179134	0.991926	-0.00950674	-0.0083274	1.14162
Itga9	0.145545	-0.456815	-0.318608	0.440485	0.0624331	7.05532	0.143144	-0.334792	-0.427562
Vdac1	-0.172437	0.243477	-0.708226	-0.222764	0.0221636	-10.0509	-0.0857998	0.21536	-0.398402
Nhsl2	0.655221	-0.530905	-1.23416	0.141209	-0.140016	-1.00852	0.631601	-0.757109	-0.834227
Sipa1l2	-0.223169	0.260749	-0.855878	-0.388391	0.36284	-1.07042	-0.11327	0.101241	-1.11881
Ccdc109b	-0.102587	0.235451	-0.435705	-0.216788	-0.119297	1.81721	-0.0269197	0.230141	-0.11697
Ppp1r32	-0.0130112	0.162388	-0.0801237	-0.177696	-0.109842	1.61774	0.134509	0.00365123	36.8393
Hacd2	-0.229669	0.167692	-1.36959	-0.161805	0.27203	-0.594805	-0.119673	0.0714241	-1.67552
Zfp318	-0.00634152	-0.00906196	0.699795	0.106135	0.00675317	15.7163	0.00377354	-0.101258	-0.0372666
Ankrd13c	-0.107808	0.148888	-0.724088	-0.107648	0.0147953	-7.27584	-0.0417126	0.0934853	-0.446194
Tmem198b	-0.0212679	0.0508448	-0.418291	0.150277	-0.054862	-2.73918	-0.0845381	-0.0404534	2.08976
Trim5	0.165288	0.0803439	2.05726	0.0470962	-0.312236	-0.150835	0.108466	-0.0889585	-1.21929
Hspd1	-0.389348	0.522629	-0.744979	-0.508844	0.0929757	-5.47287	-0.222734	0.505321	-0.440777
Bmper	-0.0125467	0.1488	-0.0843194	0.0387326	-0.101096	-0.383128	-0.251641	0.177751	-1.41569
Ppif	-0.187078	0.281618	-0.664296	-0.189428	-0.0201798	9.38701	-0.125518	0.240586	-0.521718
Ufl1	-0.0977364	0.121825	-0.80227	-0.0839646	0.0213414	-3.93435	-0.04238	0.0809148	-0.523761
Sestd1	-0.0600196	0.236651	-0.25362	-0.116299	-0.235467	0.493909	-0.0150369	0.190171	-0.0790706
Oxa1l	0.0305771	0.038662	0.790883	0.0958906	-0.109882	-0.87267	0.025825	-0.0810728	-0.31854
Snhg11	0.245124	-0.332656	-0.736869	0.263141	-0.253466	-1.03817	0.372643	-0.294787	-1.26411
8430423G03Rik	-0.217882	0.100226	-2.1739	-0.148208	0.0469822	-3.15455	0.0673422	0.151539	0.444387
Samd8	0.0337935	0.148428	0.227676	-0.15891	-0.226575	0.701358	0.0553038	0.14796	0.373775
Nup107	-0.204013	0.141788	-1.43886	-0.213346	0.265672	-0.803043	-0.051401	0.0612998	-0.838518
Glt8d1	-0.0388998	0.0406914	-0.955972	0.0642194	-0.0555939	-1.15515	0.000512673	-0.0109297	-0.0469063
Stat5b	0.154763	-0.162083	-0.95484	0.204973	-0.0861444	-2.37941	0.15518	-0.266689	-0.581877
Atg10	-0.175711	0.187188	-0.938685	-0.0444236	-0.00833144	5.33204	-0.0673027	0.10858	-0.619843
Gm15816	0.0924575	-0.0257411	-3.59182	0.0128689	-0.0270363	-0.475986	-0.0265446	-0.0260044	1.02078
Stag1	-0.113148	0.0951105	-1.18965	-0.0945706	0.11348	-0.833367	-0.0279785	0.0271066	-1.03216
Klk9	-0.0979479	-0.0421041	2.32633	-0.0991715	-0.0989177	1.00257	-0.0494707	0.387612	-0.127629
Trub1	-0.34911	0.338312	-1.03192	-0.143259	0.0443498	-3.2302	-0.184903	0.294609	-0.62762
Kars	-0.282263	0.442138	-0.638404	-0.286928	0.00602452	-47.6267	-0.226034	0.347063	-0.651278
Nudt2	-0.120716	0.178621	-0.675819	-0.157142	-0.0374988	4.1906	-0.00242763	0.139163	-0.0174445
Babam1	-0.108255	0.145536	-0.743842	-0.044393	0.00185053	-23.9893	-0.0581856	0.0634479	-0.917061
Cabp5	-0.0144538	0.0364007	-0.397076	-0.0165044	0.0580593	-0.284269	-0.0544757	-0.00902602	6.03541
Sema3a	0.0622936	-0.0523969	-1.18888	-0.0550933	-0.05497	1.00224	0.0662203	0.0339462	1.95074
Tanc1	0.0724678	-0.281583	-0.257359	0.323772	0.178327	1.8156	0.111589	-0.404574	-0.275819
Taf5	0.00122198	0.0259583	0.0470748	0.0269528	0.0412336	0.653661	0.0163357	-0.111702	-0.146243
Gm5141	-0.0192928	-0.0734537	0.262652	0.0847623	0.20631	0.410848	-0.0303672	-0.167959	0.180802
Kif1b	-0.064485	0.123124	-0.523741	-0.0409806	0.0323829	-1.2655	-0.0389355	-0.0111055	3.50596
Atp5c1	-0.0340598	0.107785	-0.315998	-0.0879025	-0.0470102	1.86986	0.0220468	0.0391409	0.563267
Mfsd7a	0.0806693	0.354051	0.227847	-0.290088	-0.784545	0.369753	0.118084	0.521829	0.226289
Mtmr2	-0.138629	0.145675	-0.951631	-0.0958387	0.0724817	-1.32225	-0.0394199	0.0557308	-0.707326
Ubac1	-0.122834	0.119172	-1.03072	-0.0710591	0.0824987	-0.861335	-0.0674821	0.0597038	-1.13028
Terf1	-0.0784594	0.00469831	-16.6995	0.135909	0.0410603	3.30998	-0.0135068	-0.0897011	0.150576
2010204K13Rik	-0.333578	0.422416	-0.78969	-0.398746	0.0517973	-7.6982	-0.186442	0.444552	-0.419393
Gm13830	-0.121141	0.0462341	-2.62016	0.217605	-0.071335	-3.05047	0.0887688	-0.160132	-0.554346
Tiam2	-0.370647	0.259225	-1.42983	-0.268941	0.390593	-0.688545	-0.103423	0.0931931	-1.10977
Rap2a	-0.16219	0.0251079	-6.4597	-0.0121326	0.511365	-0.0237259	-0.19103	-0.171121	1.11634
Zc3h11a	-0.0533737	0.0726153	-0.735021	0.000762716	-0.0348591	-0.02188	-0.0306133	0.0454682	-0.673291
Dcun1d4	0.0664016	-0.0690367	-0.961831	0.105851	-0.0659657	-1.60463	0.0727462	-0.109996	-0.661352
Spns3	-0.294476	0.499651	-0.589363	-0.0741664	-0.256242	0.289439	-0.327112	0.452346	-0.723147
Hoga1	0.0245434	-0.228027	-0.107634	0.284092	0.0274455	10.3511	0.106198	-0.214251	-0.495669
Fbxo34	-0.0723102	0.0626641	-1.15393	0.0215107	0.0173586	1.2392	-0.0471199	0.0178967	-2.63288
Ralbp1	0.0187324	-0.0175485	-1.06747	0.0880086	-0.0140521	-6.26301	0.0342053	-0.109346	-0.312818
Vmn2r96	0.000627011	-0.0382071	-0.0164108	0.0360867	-0.0400764	-0.900448	0.0801572	-0.0385874	-2.07729
Mdm2	-0.30864	0.411431	-0.750162	-0.143562	-0.0373921	3.83937	-0.248376	0.32654	-0.760632
Iws1	-0.0645684	0.110079	-0.586567	-0.0865023	0.00568043	-15.2281	-0.00271424	0.0380259	-0.0713786
Zfp91	-0.0903304	0.0944952	-0.955926	-0.0280305	-0.000660392	42.4452	-0.0322407	0.0567668	-0.56795
Cdh9	-0.0101207	-0.00780189	1.29721	-0.0108147	0.046646	-0.231846	-0.00954649	-0.00836222	1.14162
Kif13a	0.0630975	0.115376	0.546888	-0.049536	-0.227835	0.217421	0.0981516	0.000746366	131.506
Olfr111	-0.169382	-0.0980184	1.72806	0.435536	0.344026	1.266	-0.212767	-0.299395	0.710656
Stat4	0.133173	-0.304544	-0.437286	-0.0605639	-0.072292	0.837767	0.510334	-0.206107	-2.47606
Ppp1r13b	-0.0993821	0.185596	-0.535475	-0.132035	0.01498	-8.81406	-0.04667	0.0775107	-0.60211
2610037D02Rik	-0.0278945	-0.0268144	1.04028	0.0110081	-0.028137	-0.391233	0.054376	0.0174617	3.11401
Pcgf6	-0.344214	0.362859	-0.948618	-0.277291	0.288406	-0.961461	-0.289787	0.260028	-1.11445
Klkb1	-0.0593072	0.0638182	-0.929315	0.116769	-0.356254	-0.327769	0.124279	0.110695	1.12272
Tax1bp1	-0.118408	0.182327	-0.64943	-0.0661292	-0.133993	0.493528	-0.078239	0.214443	-0.364848
Nipal4	0.053961	-0.115051	-0.469018	0.0125432	-0.0910823	-0.137712	0.0272381	0.112391	0.242351
Mrpl12	-0.245047	0.362665	-0.675683	-0.361587	0.117641	-3.07366	-0.152933	0.279261	-0.547634
Tulp4	-0.0038777	0.0493254	-0.0786148	-0.160665	0.0318896	-5.03814	0.111565	-0.028238	-3.95089
S1pr3	-0.0622154	-0.00890128	6.98949	-0.0266595	-0.0258438	1.03156	-0.0193975	0.143018	-0.13563
AI429214	-0.0446316	-0.155151	0.287665	0.22466	0.0966737	2.3239	-0.0667054	-0.0548455	1.21624
Nlrp1b	0.11573	-0.229831	-0.503543	0.314598	0.185514	1.69581	0.0596959	-0.445707	-0.133935
T2	-0.0283745	-0.0371503	0.763778	-0.00474686	-0.102317	0.0463935	0.0448878	0.127701	0.351507
Pklr	0.0140398	-0.0251337	-0.558604	0.0123058	0.0500652	0.245796	-0.025894	-0.025383	1.02013
Crat	0.19037	-0.140143	-1.3584	0.0704912	-0.0436155	-1.6162	0.152805	-0.229908	-0.664637
Nemp1	0.077706	-0.116559	-0.666664	0.154983	0.0190744	8.12515	0.0833313	-0.218535	-0.381318
Uba6	-0.13733	0.149836	-0.916536	-0.102286	0.0216795	-4.71807	-0.0540308	0.122131	-0.442401
Gm19582	-0.0660525	-0.00774905	8.52395	0.248602	0.0719942	3.45308	-0.103423	-0.143371	0.721367
Inhba	-0.920977	0.966243	-0.953152	-1.24687	-0.951175	1.31088	-0.557987	2.71077	-0.205841
Kyat1	-0.0336283	-0.0531743	0.632416	0.183752	0.0411025	4.47058	-0.0816862	-0.056366	1.44921
Clip2	-0.432121	0.527578	-0.819066	-0.269473	0.138439	-1.9465	-0.35606	0.391637	-0.909159
Mmp12	-0.210619	0.44469	-0.473632	-0.62857	-0.133416	4.71136	-0.0908228	0.618738	-0.146787
Gm10416	-0.0128878	0.0209628	-0.614796	0.111083	0.0569203	1.95155	-0.0781149	-0.0979633	0.79739
Zfp976	-0.0371822	-0.0119223	3.11871	-0.04864	0.0556467	-0.874087	0.131929	-0.0898313	-1.46863
Nfkb2	-0.184386	0.644443	-0.286117	-0.444353	-0.791603	0.561333	-0.027312	0.803211	-0.0340036
Utf1	-0.0302276	0.0620095	-0.487467	-0.0305647	-0.0304949	1.00229	-0.029942	0.0592197	-0.505608
Atxn7l3	-0.0738764	0.156795	-0.471165	-0.0951339	-0.0613016	1.5519	-0.0407408	0.114258	-0.35657
Ptpn9	-0.103831	0.213867	-0.485497	-0.152993	-0.0293527	5.21224	-0.0392356	0.111546	-0.351743
Smim11	-0.161776	0.2018	-0.801666	-0.0636823	0.0381996	-1.66709	-0.0997374	0.0851963	-1.17068
Zufsp	-0.0249419	0.372315	-0.0669915	-0.159335	-0.419798	0.379551	0.0544419	0.177318	0.307029
Ift81	0.166371	-0.264604	-0.628757	0.442627	-0.085197	-5.19533	0.142548	-0.401745	-0.354822
Entpd7	-0.162983	0.264539	-0.616102	-0.242102	0.0063251	-38.2763	-0.0652126	0.199433	-0.32699
Mir6904	-0.162411	0.0678872	-2.39236	0.0556568	0.0840364	0.662294	0.057705	-0.102874	-0.560927
Trim12c	0.0286193	0.272523	0.105016	-0.0668129	-0.369053	0.181039	0.0740571	0.0606664	1.22073
Cyp2d26	-0.0409571	0.0106636	-3.84084	0.0647311	-0.0427948	-1.51259	0.000892329	0.00746496	0.119536
Cadps2	-0.157534	0.146804	-1.07309	-0.0322751	-0.162901	0.198127	0.16541	0.0404952	4.08469
Kif5a	0.15144	-0.30373	-0.498599	0.305134	-0.00893651	-34.1447	0.253261	-0.397168	-0.637667
Dctn5	0.00341302	0.0556152	0.0613685	-0.0029993	-0.0713585	0.0420315	0.0397048	-0.0243752	-1.6289
Gpr55	0.0707192	0.429934	0.164488	-0.546188	-0.656622	0.831816	0.205085	0.497071	0.412587
Cst7	0.135181	0.221311	0.610819	-0.432517	-0.332371	1.30131	0.137229	0.271167	0.506067
Asb6	-0.119257	0.217601	-0.548055	-0.0833551	-0.113826	0.732304	-0.0937961	0.192634	-0.486914
Gm19589	-0.310325	0.260789	-1.18995	-0.0669233	0.410115	-0.163182	-0.421984	0.128329	-3.28831
Parp11	0.0311655	0.47048	0.066242	-0.240952	-0.484778	0.497036	0.0718861	0.152198	0.472319
Gsto1	-0.0993731	0.130765	-0.759939	-0.0419818	0.000578953	-72.5133	-0.0594663	0.0694777	-0.855905
Ptpn18	0.215201	-0.219544	-0.980221	0.298709	-0.0462993	-6.4517	0.24476	-0.492828	-0.496644
D030028A08Rik	-0.473293	0.614599	-0.770085	-0.378179	0.165393	-2.28655	-0.377808	0.449288	-0.840903
Slc35f3	0.0444545	0.0119422	3.72248	-0.0356942	0.0039562	-9.02236	-0.0349783	0.0103196	-3.3895
Ncoa2	0.0941929	-0.149274	-0.631008	0.160064	0.0755032	2.11996	0.104005	-0.284491	-0.365582
Tbce	-0.121215	0.164641	-0.736243	-0.00641064	-0.0669668	0.0957287	-0.0849894	0.114942	-0.739413
Slc16a9	-0.013809	-0.210719	0.065533	0.283832	-0.549179	-0.516829	0.0371949	0.45268	0.0821661
1700008J07Rik	-0.191348	0.0977759	-1.95701	0.15715	-0.00198733	-79.0758	-0.089129	0.0275389	-3.23648
Reck	-0.352816	0.0145865	-24.1879	0.393342	0.33418	1.17704	-0.31206	-0.0772324	4.04054
Has2	-0.102863	0.0650924	-1.58026	-0.0777563	0.127133	-0.611614	0.035119	-0.0467249	-0.751612
Gtpbp10	-0.157793	0.145833	-1.08201	-0.0292989	0.0136996	-2.13868	-0.0710843	0.0986434	-0.720619
Cspp1	-0.000888279	-0.0606734	0.0146403	0.151935	-0.0166337	-9.13413	0.0171028	-0.0908421	-0.188269
Ubald2	0.0476399	-0.00256571	-18.5679	0.178899	-0.0546456	-3.2738	-0.0595429	-0.109784	0.542363
Gm10548	0.255522	-0.066653	-3.83362	0.0370208	-0.156287	-0.236877	0.0353316	-0.104935	-0.336701
Tigd2	0.0830355	-0.0362703	-2.28936	0.0121873	-0.144888	-0.0841154	0.170999	-0.0850634	-2.01025
Txn2	-0.175836	0.309292	-0.568511	-0.274667	-0.018864	14.5604	-0.0934902	0.253565	-0.368704
Rrp12	-0.586901	0.735033	-0.798469	-0.671817	0.291477	-2.30487	-0.418491	0.650698	-0.643141
Fam98a	-0.266912	0.3405	-0.783881	-0.371483	0.142613	-2.60483	-0.129485	0.284767	-0.454707
Mcph1	-0.0691601	0.0335337	-2.06241	-0.0264641	0.115577	-0.228974	0.00582725	-0.0593139	-0.0982443
Triap1	-0.0663149	0.0905322	-0.732501	0.00787712	0.0233873	0.336812	-0.0749952	0.0195135	-3.84324
Ier5	-0.0392056	0.0736763	-0.532133	0.13233	-0.0809959	-1.63379	-0.0645252	-0.0212796	3.03226
Tnfsf13b	0.0905951	0.0674912	1.34232	0.188655	-0.0413286	-4.56476	-0.0251771	-0.280236	0.0898425
Hjurp	0.0886459	-0.225287	-0.39348	0.310564	-0.0284583	-10.9129	0.125206	-0.270671	-0.462576
Cpsf6	-0.134314	0.149234	-0.900024	-0.15446	0.0569272	-2.71329	-0.00830876	0.0909219	-0.0913835
Ece2	-0.361067	0.536841	-0.672577	-0.404759	0.0450666	-8.98135	-0.256984	0.440902	-0.582859
Tfip11	-0.0433071	0.0890317	-0.486424	0.00191812	-0.0429875	-0.0446204	-0.0307405	0.0260853	-1.17846
Ccdc47	-0.141025	0.185045	-0.762114	-0.111355	0.00764505	-14.5656	-0.0859496	0.14564	-0.590151
D2Wsu81e	-0.172696	0.247293	-0.698346	-0.186031	0.0512654	-3.62879	-0.083386	0.143555	-0.580865
Rftn1	0.268559	-0.389641	-0.689246	0.367872	0.0276412	13.3088	0.206855	-0.481286	-0.429796
Capns2	0.109497	0.370797	0.2953	-0.30719	-0.665913	0.461307	0.186434	0.306375	0.608515
Clp1	-0.00837722	0.0525378	-0.159451	-0.00170089	-0.0278378	0.0611001	-0.0350498	0.0204279	-1.71578
Art2a-ps	-0.0115363	-0.0088931	1.29721	-0.0123273	-0.0121617	1.01361	-0.0108817	0.0558001	-0.195012
Cops7a	-0.21125	0.247718	-0.852784	-0.115593	0.0557632	-2.07292	-0.152029	0.175391	-0.866802
Prdm8	-0.150446	0.291821	-0.515542	-0.152207	0.00664919	-22.8911	-0.104423	0.108606	-0.961486
Zfp771	-0.0369216	-0.0109349	3.3765	0.109126	-0.0783289	-1.39318	0.0356415	-0.0185824	-1.91803
Eml6	0.00517463	-0.117653	-0.043982	0.198169	-0.0251636	-7.87522	0.0650767	-0.125603	-0.518113
Slc6a1	-0.0417433	0.00557963	-7.48138	0.0344816	-0.00267774	-12.8772	0.000457922	0.00390182	0.117361
Arhgap20	-0.0209227	0.0239457	-0.873755	0.0566417	-0.0211982	-2.672	-0.0200909	-0.0183756	1.09335
Arsi	0.108385	-0.0729975	-1.48477	-0.0789985	-0.054981	1.43683	0.211781	-0.113188	-1.87105
Tug1	-0.0520214	0.0681227	-0.763642	0.00403335	-0.0531379	-0.0759036	-0.00774951	0.0407527	-0.19016
Dcp1a	-0.0753899	0.135755	-0.555339	-0.0951645	-0.0638281	1.49095	-0.0391821	0.13781	-0.28432
Itln1	0.0962828	-0.0171351	-5.61906	-0.0208259	-0.0207792	1.00225	-0.0196121	-0.0179306	1.09377
Adamts3	0.0144028	-0.00929308	-1.54984	-0.0642074	-0.0636825	1.00824	0.0187255	0.104055	0.179959
Ahrr	0.34975	-0.0674138	-5.18811	-0.129693	-0.467411	0.277471	0.3797	-0.0649329	-5.84757
Gnb1	-0.159031	0.232605	-0.683693	-0.204685	-0.019176	10.674	-0.0669561	0.217242	-0.30821
Dmkn	-0.281292	0.548444	-0.512892	-0.597098	0.204995	-2.91274	-0.207435	0.332386	-0.624078
Gstt2	0.0148902	0.0120992	1.23067	0.242529	-0.214784	-1.12917	-0.0167597	-0.0379739	0.441349
Ccdc125	0.258521	-0.249886	-1.03455	0.111597	-0.174732	-0.638676	0.306742	-0.252242	-1.21606
Ndufs6	-0.121081	0.203395	-0.595302	-0.205666	-0.00470246	43.7358	-0.0561893	0.184244	-0.304972
Zfp652os	0.00494537	0.000979767	5.0475	0.0153752	-0.20852	-0.0737351	0.0880607	0.0991591	0.888075
Tmem266	-0.24838	0.178631	-1.39046	-0.156876	-0.29214	0.536989	-0.0382719	0.557037	-0.0687062
Ino80e	-0.226537	0.310974	-0.728476	-0.200436	0.0560526	-3.57586	-0.187361	0.247308	-0.757603
Copb2	-0.127404	0.183689	-0.693586	-0.134882	0.0283055	-4.76523	-0.0713046	0.121596	-0.586403
Il34	-0.20857	0.279123	-0.747234	-0.126729	-0.167171	0.758082	-0.160663	0.384011	-0.418381
Psat1	-0.403542	0.382928	-1.05383	-0.340627	0.34276	-0.993777	-0.247891	0.266372	-0.930621
Jph2	0.0495922	-0.0638694	-0.776462	0.0089953	-0.0278727	-0.322728	0.0536001	-0.0204456	-2.6216
Rdh5	-0.14188	0.220098	-0.644623	0.121281	0.0913495	1.32766	-0.279087	-0.0117607	23.7306
Psme3	-0.286131	0.364907	-0.784119	-0.320146	0.0728877	-4.39231	-0.161713	0.330195	-0.489751
Hdhd3	-0.124352	0.0840314	-1.47983	-0.125896	0.12845	-0.980122	-0.0895103	0.127278	-0.703266
Cthrc1	-0.0921539	0.00478696	-19.251	0.0704956	0.0411797	1.7119	0.0558651	-0.0801734	-0.696803
Ebpl	-0.0939506	0.0457839	-2.05205	0.0888091	0.0898806	0.988079	-0.0899161	-0.0406069	2.21431
Cd79a	-0.00686324	-0.0299204	0.229383	0.0227008	0.0906576	0.250402	-0.12293	0.046355	-2.65192
Elac1	0.0609269	0.0148132	4.11303	0.0678807	-0.173738	-0.390708	0.0840387	-0.0539217	-1.55853
Gm8989	-0.0485275	0.0856196	-0.566781	-0.0541969	-0.0889353	0.609397	0.0281056	0.0779345	0.360631
Sbds	-0.0827447	0.149619	-0.553037	-0.0279603	-0.0869423	0.321596	-0.108242	0.15627	-0.692657
Trove2	0.0390613	-0.136291	-0.286602	0.166487	0.096451	1.72613	0.0616542	-0.227363	-0.271171
Tfap2e	-0.0108391	-0.00835571	1.29721	-0.0115824	0.0192652	-0.601208	-0.0102242	0.0217362	-0.470375
Daxx	-0.101349	0.547329	-0.18517	-0.218277	-0.452853	0.482004	-0.0752602	0.300411	-0.250524
Ctnnb1	-0.160508	0.205237	-0.782063	-0.105637	0.0698117	-1.51317	-0.122892	0.113989	-1.07811
Tspyl2	0.0181424	0.0202558	0.895667	0.00767526	-0.14709	-0.0521806	0.0925776	0.00843927	10.9699
Gm20110	-0.0577798	-0.0955671	0.604599	0.051107	-0.100402	-0.509024	0.168343	0.034299	4.9081
Tnk1	-0.0402464	0.00683053	-5.89214	-0.00172462	0.0724581	-0.0238016	0.00176666	-0.0390842	-0.0452012
Prpf4b	-0.0473112	0.0746167	-0.634056	-0.0745039	0.0488319	-1.52572	-0.00274804	0.00111453	-2.46566
Gm19276	-0.0366733	0.0976044	-0.375734	-0.0370803	0.00300611	-12.335	-0.0363286	0.00947175	-3.83547
Tagap	0.0367327	0.0365625	1.00466	0.00914033	-0.457955	-0.019959	0.218461	0.157059	1.39095
Acvr1b	-0.111618	0.211034	-0.528909	-0.155233	-0.2027	0.765828	-0.0793743	0.337891	-0.234911
Sugct	0.19713	-0.39871	-0.49442	0.281753	-0.264158	-1.06661	0.351531	-0.167547	-2.0981
Ptov1	0.0636197	-0.0728435	-0.873376	0.16714	-0.0557562	-2.99769	0.0582603	-0.160421	-0.363173
Mis12	-0.0284754	0.0724329	-0.393128	-0.119516	0.0283898	-4.20984	0.04205	0.00511915	8.21427
N6amt1	-0.282211	0.346994	-0.813303	-0.202201	0.0836318	-2.41775	-0.202855	0.256642	-0.790423
Dscaml1	-0.00916445	0.0417655	-0.219426	-0.0111707	-0.0503612	0.221812	0.0327855	-0.00385467	-8.50539
Fscn3	-0.0328434	-0.0315825	1.03992	0.078668	0.00603668	13.0317	-0.0325409	0.0122622	-2.65376
E130012A19Rik	-0.283799	0.194655	-1.45796	-0.1569	0.204023	-0.769033	-0.14786	0.189882	-0.778695
Armcx4	-0.192178	-0.0180593	10.6415	-0.169559	0.00870513	-19.4781	-0.053399	0.424491	-0.125795
Slc9b2	-0.351515	0.361498	-0.972385	-0.23231	0.223963	-1.03727	-0.300421	0.298785	-1.00548
Fnip1	0.130378	-0.176849	-0.737224	0.217499	-0.089418	-2.43239	0.117923	-0.199533	-0.590996
Trib3	-0.0930803	0.201714	-0.461446	-0.160384	0.000772443	-207.632	-0.0889161	0.139894	-0.635597
Pcbp1	-0.171015	0.285094	-0.599854	-0.241406	-0.0147388	16.3789	-0.0814284	0.223494	-0.364343
Svil	0.120513	-0.139458	-0.864158	0.0867369	-0.121616	-0.713206	0.182093	-0.12827	-1.41961
Mier1	0.202114	-0.210587	-0.959762	0.223046	-0.0547103	-4.07686	0.185554	-0.345416	-0.53719
Epg5	0.0697645	-0.0174501	-3.99794	0.0441333	-0.0389285	-1.1337	0.0664175	-0.123937	-0.535899
Dnaaf2	-0.0975625	0.0271118	-3.59853	-0.109412	0.273141	-0.400568	0.00885399	-0.102133	-0.0866909
N4bp2l2	-0.102971	0.149622	-0.688206	-0.0662709	-0.00463902	14.2855	-0.0482523	0.072511	-0.665448
Cd84	0.221493	-0.18325	-1.20869	0.115376	-0.0201911	-5.71419	0.224334	-0.357761	-0.627049
Pde11a	0.0544069	-0.0145483	-3.73975	-0.0634091	-0.063267	1.00225	0.0199026	0.0669149	0.297432
Nrg4	-0.255911	0.388159	-0.659295	-0.583308	-0.474257	1.22994	0.290987	0.63433	0.458731
Lrrc27	-0.0788588	-0.114661	0.687757	0.132852	0.415192	0.319978	-0.0872781	-0.267246	0.326583
Tacc1	-0.0306651	0.0290793	-1.05453	0.0503161	0.0125983	3.99387	-0.013017	-0.0483117	0.269437
Krt10	-0.154664	0.255427	-0.605512	0.0990618	0.020845	4.7523	-0.250264	0.0295942	-8.45652
Lyve1	0.158688	-0.0632096	-2.51051	-0.161086	0.0887054	-1.81597	-0.0363626	0.0132644	-2.74136
Hint2	-0.12602	0.0813449	-1.5492	0.0617921	0.0275588	2.24219	-0.109575	0.0648995	-1.68839
Atrip	-0.125269	0.199551	-0.627754	-0.113365	0.0193771	-5.85049	-0.10913	0.128836	-0.847043
Thoc3	-0.208046	0.216976	-0.958845	-0.144528	0.129639	-1.11485	-0.143895	0.149854	-0.960236
Hint3	0.0450227	0.0640394	0.703048	-0.0452036	0.0106808	-4.23221	0.0319444	-0.106484	-0.299993
Zfp438	-0.107771	0.108829	-0.990277	0.039443	-0.0309856	-1.27295	-0.0606812	0.0511656	-1.18598
Cbx7	0.16282	-0.362816	-0.448768	0.613206	-0.0743071	-8.25231	0.069303	-0.408206	-0.169775
Tmem114	-0.0599294	-0.0121675	4.92538	0.0157648	0.0874106	0.180353	-0.0593774	0.0282989	-2.09822
Pycr1	-0.337922	0.340172	-0.993386	-0.20044	-0.00902129	22.2185	-0.0797823	0.286994	-0.277993
Polr2a	0.0433233	-0.0823674	-0.525977	0.152901	0.0322585	4.73985	0.0302801	-0.176395	-0.17166
Rprd1b	-0.086837	0.123983	-0.700396	-0.116528	0.10575	-1.10192	-0.0298358	0.00346818	-8.60275
Gsta3	-0.139881	0.593154	-0.235825	-1.01374	-0.491375	2.06306	0.230252	0.821587	0.280252
L3mbtl2	-0.243791	0.270622	-0.900857	-0.241177	0.169113	-1.42613	-0.150619	0.195852	-0.769044
Klrb1-ps1	-0.0272241	0.0194817	-1.39742	0.0115309	0.0496193	0.232387	-0.0269721	-0.0264356	1.0203
Rassf2	0.22775	-0.102555	-2.22076	0.0241642	-0.0797841	-0.30287	0.214607	-0.284182	-0.755174
Strap	-0.26253	0.344381	-0.762324	-0.313656	0.099825	-3.14206	-0.155285	0.287265	-0.540562
Ikbke	0.0571651	0.468254	0.122081	-0.429998	-0.832314	0.51663	0.230712	0.506182	0.455788
Cyth1	-0.0876028	0.174215	-0.502843	-0.163496	0.0931141	-1.75587	-0.103581	0.0873509	-1.18581
Gm12238	-0.0458171	-0.0374636	1.22298	-0.0870837	0.094805	-0.918556	-0.0438099	0.119369	-0.367012
D14Ertd670e	-0.0302276	0.0620095	-0.487467	-0.0305647	-0.0304949	1.00229	-0.029942	0.0592197	-0.505608
Crbn	0.0284668	0.0225434	1.26276	0.0767191	-0.125461	-0.611498	0.0363978	-0.0386662	-0.941333
L3mbtl1	-0.00244822	0.0044033	-0.555996	-0.043894	-0.0437948	1.00227	-0.000801895	0.0865356	-0.00926664
Ngef	0.0578575	-0.017802	-3.25005	-0.0211179	-0.021071	1.00223	0.0207392	-0.0186057	-1.11467
Chmp6	-0.0508042	0.148001	-0.343269	-0.115013	-0.0102924	11.1746	-0.0259484	0.0540569	-0.480021
D6Ertd474e	0.0625282	-0.00623537	-10.028	0.0219844	-0.0542559	-0.405198	0.0282194	-0.0522406	-0.540181
Gpr179	-0.00651358	-0.0736021	0.0884972	0.230093	-0.167262	-1.37565	0.0771637	-0.0598795	-1.28865
Sh3kbp1	-0.111441	0.159738	-0.69765	-0.0590893	-0.0137924	4.28419	-0.064035	0.08862	-0.722579
Bet1	-0.132337	0.140639	-0.940972	-0.160301	0.0827036	-1.93826	-0.0426601	0.111956	-0.381044
Kdsr	0.0299142	-0.124567	-0.240146	0.213553	0.126859	1.68339	0.0459039	-0.291664	-0.157387
Usp11	-0.00761612	-0.0636975	0.119567	0.188092	-0.0575099	-3.2706	0.106672	-0.16594	-0.642835
Sept4	0.029003	-0.0292598	-0.991226	0.0876227	-0.010702	-8.18751	-0.00208143	-0.0745826	0.0279078
Haus7	-0.132259	0.141737	-0.933132	-0.211955	0.152443	-1.39039	-0.0692599	0.119294	-0.58058
Iqcd	0.0137164	-0.0122374	-1.12086	0.20779	0.0358948	5.78888	-0.0427332	-0.202431	0.2111
Nutf2	-0.29745	0.337444	-0.88148	-0.150541	0.159764	-0.942271	-0.27671	0.227493	-1.21635
Gadd45b	-0.190178	0.256128	-0.742513	-0.100043	-0.371338	0.269411	-0.133842	0.539273	-0.24819
D930015M05Rik	-0.0680959	-0.0531093	1.28218	0.0307027	0.0954675	0.321603	-0.0266511	0.0216861	-1.22895
Smim10l2a	0.0373575	-0.32032	-0.116625	0.488272	0.219689	2.22256	0.0276044	-0.452603	-0.0609902
Hdac9	-0.0890316	-0.383266	0.232297	0.45089	0.561218	0.803412	0.0391325	-0.578944	-0.067593
1700012D14Rik	-0.215176	0.0319346	-6.73803	0.0715784	0.11844	0.604344	-0.084656	0.0778795	-1.08701
Ccdc154	-0.11347	0.154439	-0.734726	-0.0554184	-0.0859408	0.644844	-0.0714843	0.171875	-0.415909
Atp6v0a1	0.144532	-0.145463	-0.9936	0.174631	-0.0341349	-5.11591	0.122977	-0.262542	-0.468408
Cox10	-0.26741	0.372646	-0.717597	-0.266297	0.111858	-2.38067	-0.183851	0.233055	-0.788877
Pfdn2	-0.251138	0.323325	-0.776737	-0.199707	0.0412046	-4.84672	-0.186686	0.273002	-0.683825
Ina	-0.208425	0.00219652	-94.8889	-0.0876755	0.247755	-0.353879	-0.317186	0.363334	-0.872986
Synpo	0.00131574	0.0285974	0.0460091	0.00333982	-0.0478229	-0.0698372	0.0736328	-0.0590628	-1.24669
Jund	0.0059716	0.0787078	0.0758705	0.0388111	-0.294923	-0.131597	0.0443677	0.127065	0.349175
Tnni1	-0.0833548	0.0527893	-1.57901	-0.0445563	0.0668558	-0.666454	-0.0401671	0.0484331	-0.829332
Ulk1	0.31472	-0.337324	-0.932991	0.385103	-0.121237	-3.17645	0.178973	-0.420235	-0.425887
Cfap126	0.12836	-0.228312	-0.56221	0.303844	0.00237425	127.975	0.13281	-0.339075	-0.391682
A630001G21Rik	-0.0856724	0.135822	-0.630771	-0.038854	-0.160248	0.242461	0.0139131	0.13504	0.10303
Zfp354b	0.0207997	-0.00782551	-2.65794	0.0930622	-0.0488278	-1.90593	0.0303721	-0.0875807	-0.34679
Galnt9	0.023258	-0.215743	-0.107804	0.304088	0.185734	1.63722	0.0631973	-0.360534	-0.175288
Rnh1	-0.126514	0.167539	-0.755128	-0.0788583	0.134737	-0.585274	-0.0983679	0.00146328	-67.2241
Mrps31	-0.168293	0.140044	-1.20171	-0.0731867	0.0259148	-2.82412	-0.01598	0.0915001	-0.174645
Syne3	-0.185532	0.102359	-1.81257	0.0866316	0.388347	0.223078	-0.237775	-0.15403	1.54369
Srcin1	0.0723789	0.00850228	8.51288	-0.0899671	-0.196048	0.458903	0.23832	-0.0331858	-7.18137
S100a13	-0.0429035	0.0949562	-0.451824	0.0237773	-0.0367391	-0.647192	-0.0565026	0.0174118	-3.24507
Haus2	-0.131967	0.0676415	-1.95097	0.00138823	0.0928593	0.0149498	-0.0217017	-0.00822062	2.63991
Acad12	-0.000307086	-0.104223	0.00294643	0.272845	0.0554835	4.91759	-0.0210351	-0.202764	0.103742
Spa17	-0.208882	0.210939	-0.990248	0.0511971	0.189682	0.26991	-0.297136	0.0541998	-5.48224
Zfp606	0.0124952	-0.082622	-0.151234	0.175479	-0.00030712	-571.369	0.0675327	-0.172578	-0.391317
Prkab1	-0.106403	0.202169	-0.526305	-0.0732712	-0.0717694	1.02093	-0.0913258	0.1406	-0.649543
Ufd1l	-0.17956	0.231433	-0.775864	-0.137596	0.0183726	-7.48922	-0.157746	0.225097	-0.70079
Ap2m1	0.0337631	0.099692	0.338674	-0.22691	-0.0539294	4.20753	0.063209	0.0841749	0.750924
Supt16	-0.140436	0.145018	-0.968403	-0.141783	0.127035	-1.11609	-0.0636796	0.0738448	-0.862343
Nmnat3	-0.164161	0.151434	-1.08404	-0.0460995	-0.0091859	5.0185	-0.0729038	0.140916	-0.517357
Ncbp3	-0.0467982	0.0631452	-0.741121	-0.0671231	0.0356552	-1.88256	0.000263381	0.0148576	0.0177271
Hhipl2	0.0351447	0.0107978	3.2548	0.0302501	-0.0425954	-0.710174	0.00104109	-0.0346383	-0.0300561
Snx2	0.0112654	0.188537	0.0597516	-0.282477	0.0215696	-13.0961	0.111514	-0.0504089	-2.21219
Col4a2	-0.891025	0.630919	-1.41227	-0.10541	0.224106	-0.470359	-0.570365	0.711775	-0.801327
Ttc32	-0.0941805	0.194001	-0.485465	-0.0861236	-0.0414197	2.07929	0.0445206	-0.0167975	-2.65043
Polr1d	-0.184001	0.182324	-1.0092	-0.0510678	0.014418	-3.54194	-0.115473	0.1538	-0.750801
Ace2	0.165549	-0.0913465	-1.81232	0.123888	-0.0959859	-1.29069	-0.0098165	-0.092288	0.106368
Papd5	-0.0907607	0.111416	-0.814608	-0.101689	0.073921	-1.37565	-0.0234478	0.0305602	-0.767266
BC025920	-0.218521	0.162816	-1.34213	-0.00437439	0.109617	-0.0399063	-0.239574	0.190036	-1.26067
B930018H19Rik	-0.12638	0.129907	-0.972852	-0.0498721	-0.16176	0.308309	-0.0354188	0.243525	-0.145442
Etv3	0.0726298	-0.0120628	-6.02097	0.0568134	-0.0828456	-0.685774	0.0661975	-0.100732	-0.657163
Pes1	-0.280111	0.38483	-0.727884	-0.252462	0.0972835	-2.59512	-0.22767	0.27813	-0.818573
Foxd2	0.0326169	-0.348495	-0.0935936	0.352295	0.341621	1.03125	-0.0917427	-0.286295	0.320448
Wbscr27	-0.157274	-0.103327	1.52209	0.587992	0.0425345	13.8239	-0.172956	-0.196969	0.878087
Il4ra	0.537281	-0.0224341	-23.9493	-0.453689	-0.521603	0.869798	0.503019	-0.0425741	-11.8152
Skiv2l	0.0279288	0.0188458	1.48196	0.0755847	-0.0591584	-1.27767	0.0263102	-0.0895111	-0.293932
Alms1-ps2	0.142878	-0.0178893	-7.98677	-0.0359343	-0.0351055	1.02361	0.0101245	-0.0640729	-0.158015
Trim37	0.0177298	-0.112978	-0.156931	0.0393281	0.191088	0.205812	0.101408	-0.236576	-0.42865
Zfp526	-0.0341508	0.0265202	-1.28773	0.0892888	0.0756402	1.18044	-0.0877049	-0.0695935	1.26025
4930471C04Rik	-0.0204701	-0.0173033	1.18302	0.0175171	0.0178607	0.980758	0.0204857	-0.0180901	-1.13243
Mir7682	0.0352292	-0.0155203	-2.26988	-0.0942835	0.0247395	-3.81105	0.0746841	-0.024849	-3.00552
Klf9	0.24842	-0.381041	-0.65195	0.470762	-0.0656674	-7.16889	0.111744	-0.384218	-0.290836
Ccdc13	-0.0205922	-0.00163913	12.5628	0.0415765	0.0431546	0.96343	-0.01603	-0.0464698	0.344955
Fbxw11	-0.156879	0.207629	-0.755575	-0.0222068	-0.0267973	0.828694	-0.116318	0.114573	-1.01524
Adgra2	-0.014731	0.0193564	-0.761041	0.0359111	0.0175983	2.0406	0.047863	-0.105998	-0.451547
Amn	0.00691346	-0.00945037	-0.731555	-0.0342018	0.00165425	-20.6751	-0.0620722	0.0971567	-0.638888
Ppib	-0.055762	0.156548	-0.356198	-0.169318	-0.0403545	4.19577	0.0188052	0.0900817	0.208757
Rnf122	0.326826	-0.38917	-0.839802	0.665255	-0.117202	-5.67613	0.157599	-0.643308	-0.244982
Map9	-0.00731333	-0.0760094	0.0962161	0.297881	0.101212	2.94314	-0.103054	-0.212716	0.484468
Pitpnm1	-0.0169027	0.147945	-0.11425	-0.094846	-0.154561	0.613647	0.0312044	0.0871608	0.358009
Atxn10	-0.194433	0.130868	-1.48572	0.013465	0.125777	0.107054	-0.128401	0.0527243	-2.43534
Katna1	-0.0949478	0.149071	-0.636928	-0.0598962	-0.0323226	1.85308	-0.0703877	0.108483	-0.648837
Airn	-0.269868	0.59079	-0.456791	-0.387187	-0.282338	1.37136	-0.160929	0.509531	-0.315836
Ctsh	0.0991906	0.0206935	4.79333	0.0684416	-0.183879	-0.372209	0.0976782	-0.102125	-0.956462
Stk10	-0.293509	0.264131	-1.11123	-0.0488598	0.0793687	-0.615605	-0.277345	0.276215	-1.00409
Cdadc1	0.0202033	-0.018795	-1.07493	0.0782119	-0.0645364	-1.2119	0.0484556	-0.0635393	-0.762608
Pldi	-0.122237	0.117919	-1.03662	0.00327593	-0.127333	-0.0257272	-0.0103595	0.138735	-0.0746709
Prdx2	-0.0446488	0.227774	-0.196022	-0.195257	-0.149129	1.30931	0.0209809	0.14028	0.149565
Nat10	-0.409751	0.531108	-0.771502	-0.404233	0.159856	-2.52873	-0.333793	0.456812	-0.730701
Slc7a2	-0.860517	1.27645	-0.674147	-0.972053	-0.50454	1.92661	-0.759259	1.81992	-0.417194
2510009E07Rik	-0.317251	0.194516	-1.63098	-0.0409875	0.294347	-0.139249	-0.24514	0.114517	-2.14065
Sap30l	-0.111976	0.00959938	-11.665	0.199867	0.0193747	10.3158	-0.0259974	-0.0908669	0.286104
Slit2	-0.020879	0.0120507	-1.7326	0.0301218	-0.0283401	-1.06287	0.192186	-0.185139	-1.03806
Idua	0.146796	-0.150753	-0.973751	0.213724	-0.142858	-1.49606	0.173614	-0.240522	-0.721821
Cwc27	-0.144316	0.106153	-1.3595	-0.0327595	0.00961995	-3.40537	-0.0799577	0.14126	-0.566033
Tubb1	-0.0888621	0.164888	-0.538925	-0.0530018	-0.434189	0.122071	0.133567	0.277598	0.481154
Ermard	0.471905	-0.340342	-1.38656	0.241857	-0.315331	-0.766995	0.441713	-0.499803	-0.883775
Ncs1	-0.455776	0.394088	-1.15653	-0.344677	0.375279	-0.918453	-0.278862	0.309948	-0.899707
Lpar6	0.150138	-0.114478	-1.3115	0.152669	-0.0433253	-3.52379	0.115524	-0.260528	-0.443423
Tenm4	0.0923379	-0.203251	-0.454304	0.0774826	-0.0312906	-2.47623	0.158382	-0.0936608	-1.69102
Gle1	-0.13395	0.0760406	-1.76155	-0.0301946	0.138691	-0.217712	-0.0954038	0.0448168	-2.12875
Dvl1	-0.162998	0.227562	-0.716278	-0.0831101	-0.0145717	5.70352	-0.119188	0.152305	-0.782558
Mcl1	0.106404	0.156838	0.678434	-0.00438646	-0.449182	0.00976545	0.106137	0.0841886	1.26071
Prmt1	-0.436366	0.554713	-0.786652	-0.458144	0.127196	-3.60186	-0.295223	0.507824	-0.58135
Por	-0.119323	0.064742	-1.84306	-0.0420383	-0.0201587	2.08537	0.0112119	0.105566	0.106207
Uevld	-0.0721052	0.00979331	-7.3627	0.0933105	0.0316495	2.94824	0.0168724	-0.0795206	-0.212177
Sirt1	-0.0631237	0.0208194	-3.03196	0.00931311	0.117492	0.079266	0.00301008	-0.0875108	-0.0343967
Nt5m	-0.058498	0.157751	-0.370825	-0.186066	0.00469023	-39.671	-0.0466844	0.128808	-0.362435
Gins3	-0.077137	-0.027087	2.84775	0.0382019	0.207043	0.184512	0.011334	-0.152355	-0.074392
Dnajc13	0.12208	-0.0209577	-5.82507	-0.0188743	-0.115002	0.164122	0.126879	-0.0941249	-1.34798
Chka	-0.0734413	0.0725072	-1.01288	0.000296471	0.000710532	0.417251	-0.0302151	0.0301421	-1.00242
1600002K03Rik	-0.0730906	0.143973	-0.507671	-0.00529935	-0.0578824	0.0915538	-0.0428257	0.0351255	-1.21922
Grwd1	-0.647621	0.751693	-0.861549	-0.651121	0.347581	-1.87329	-0.493804	0.693271	-0.712281
Rsph1	-0.267188	0.0965712	-2.76675	0.0880978	0.261623	0.336736	-0.266439	0.0873354	-3.05075
Ptger1	-0.261302	0.0979159	-2.66863	0.506945	-0.0785742	-6.4518	-0.267709	0.00272413	-98.2732
Hmgn5	-0.227194	0.191704	-1.18513	-0.078623	0.149674	-0.525295	-0.171798	0.136237	-1.26102
Rnf185	0.0156251	0.0118801	1.31524	0.0360377	-0.0293239	-1.22895	-0.0021124	-0.0321066	0.0657932
Cercam	0.229289	-0.230746	-0.993682	0.364044	-0.134052	-2.71568	0.141067	-0.3696	-0.381674
Clasp1	-0.10342	0.172267	-0.600352	-0.117507	0.0218975	-5.3662	-0.0755203	0.102283	-0.738345
Narf	-0.0247565	0.00303881	-8.14677	0.0619736	0.0138241	4.48301	0.00574565	-0.0598257	-0.09604
Aspa	-0.0280475	-0.141628	0.198036	0.363714	0.0813489	4.47104	-0.0868601	-0.188528	0.460729
Ulk4	0.106792	-0.165265	-0.646185	0.382708	-0.0770824	-4.96492	0.101646	-0.348798	-0.291418
Scp2	-0.0161271	0.0603868	-0.267063	-0.0101337	-0.0160371	0.631895	0.013531	-0.0316199	-0.427926
Csrp3	-0.0223158	0.0683322	-0.326578	-0.0225709	0.018636	-1.21115	-0.0219459	-0.0201356	1.0899
Mapk3	0.0415489	-0.0556715	-0.746323	0.119298	-0.0104014	-11.4694	0.0606147	-0.155389	-0.390084
Syvn1	-0.0720037	0.182009	-0.395605	-0.165187	-0.0510795	3.23391	-0.0398069	0.146068	-0.272524
Vgf	-0.0561447	-0.0538834	1.04197	0.0232569	-0.0154749	-1.50288	-0.0556011	0.157847	-0.352246
Ptk6	0.0201415	-0.00847719	-2.37597	-0.0117508	-0.011593	1.01361	-0.0103728	0.0220522	-0.470375
Pfkfb3	-0.104312	0.267174	-0.390427	-0.528937	-0.517258	1.02258	0.142246	0.741086	0.191943
Hsp90b1	-0.0503701	0.144379	-0.348875	-0.231376	0.00404109	-57.2558	0.0358879	0.0974386	0.368313
Paxip1	0.00890549	-0.0310797	-0.286537	-0.0892676	0.212639	-0.419809	0.0749124	-0.176109	-0.425375
Car5a	-0.0336667	0.0252323	-1.33427	0.0283864	-0.00341556	-8.31091	0.0426428	-0.0591791	-0.720571
Nnt	0.105338	-0.121365	-0.867951	0.17305	-0.0418771	-4.13234	0.158148	-0.273295	-0.578671
Cbr4	-0.175527	0.129612	-1.35425	0.00996834	0.0159847	0.623616	-0.0597946	0.0797563	-0.749717
Emc9	0.0622359	-0.13941	-0.446424	0.292022	-0.0214231	-13.6312	-0.0328957	-0.160529	0.20492
4930528A17Rik	-0.170296	-0.0672799	2.53116	0.07228	0.0756816	0.955054	0.102422	-0.012807	-7.99734
Ssmem1	-0.0804627	0.188276	-0.427365	-0.122968	0.0119964	-10.2504	-0.111133	0.114291	-0.972366
BC065397	-0.270011	0.238189	-1.1336	-0.0648099	0.0691664	-0.937014	-0.0744585	0.101924	-0.730529
Phf5a	-0.189401	0.252911	-0.748885	-0.217423	0.0690107	-3.15057	-0.0970326	0.181935	-0.533335
Ddx5	-0.00784174	0.0960087	-0.0816774	-0.0785785	-0.0890546	0.882364	0.0196487	0.0598175	0.328477
Adgb	-0.484317	0.390733	-1.23951	-0.106687	-0.043608	2.4465	-0.196032	0.439911	-0.445617
Tnfrsf11b	-0.116366	0.119013	-0.977756	0.00658818	-0.0542256	-0.121496	0.145008	-0.100018	-1.44982
Zfp811	-0.592239	0.672334	-0.880869	-0.705854	-1.20271	0.586887	0.300199	1.52827	0.196431
Arf4	-0.158767	0.246669	-0.643644	-0.0601739	-0.113887	0.528364	-0.116213	0.202372	-0.574252
Fam13c	-0.0255675	-0.0245906	1.03973	0.0498449	0.0504805	0.987409	-0.0253332	-0.0248341	1.0201
Rplp0	-0.135775	0.211895	-0.640767	-0.105934	-0.00678537	15.6121	-0.0931605	0.12976	-0.717942
Fbxl22	-0.0892252	0.215293	-0.414437	-0.0914613	-0.210452	0.434595	-0.0508021	0.226648	-0.224146
Calcrl	-0.44633	0.545028	-0.818912	-0.325109	0.041827	-7.7727	-0.344197	0.528781	-0.650926
Myl4	-0.119317	-0.0150428	7.93184	0.187146	-0.0665167	-2.81351	-0.110654	0.124385	-0.889606
Akap10	-0.0442494	-0.00429332	10.3066	0.089953	0.0940311	0.95663	-0.0486207	-0.0868208	0.560012
Ivd	0.0792428	-0.0752781	-1.05267	0.094864	-0.0529543	-1.79143	0.0799607	-0.125835	-0.63544
Rabgef1	-0.197172	0.221849	-0.888768	-0.145267	-0.0412041	3.52555	-0.149327	0.311122	-0.479963
Rpl39	-0.147846	0.174154	-0.848939	-0.0606997	-0.0198334	3.06047	-0.0595178	0.113743	-0.523266
Gstk1	-0.114115	0.00316546	-36.0502	0.197638	0.022766	8.68128	-0.0436164	-0.0658374	0.662486
A930013F10Rik	0.0361464	-0.0343636	-1.05188	0.165797	-0.175019	-0.947313	0.100996	-0.0935577	-1.07951
Nabp2	-0.141119	0.192062	-0.734756	-0.0937944	0.0848454	-1.10547	-0.10572	0.0637258	-1.65898
Murc	-0.874157	1.16862	-0.748023	-0.864166	0.108899	-7.93549	-0.802237	1.26304	-0.635165
Pcdhb18	0.0340284	-0.0817539	-0.41623	0.0290041	-0.0456196	-0.635781	0.146928	-0.0825869	-1.77907
Zfyve9	-0.302185	0.148761	-2.03135	0.261858	0.186647	1.40296	-0.268559	-0.0265215	10.1261
March9	0.0123038	-0.141069	-0.0872182	0.458876	0.0714795	6.41969	-0.160621	-0.240969	0.666564
Agap3	-0.119933	0.200967	-0.596781	-0.089933	-0.0282602	3.18232	-0.0713662	0.108526	-0.657597
Xpo6	-0.0478168	0.119762	-0.399265	-0.0719818	-0.0361074	1.99355	-0.00032321	0.0364672	-0.00886303
Gm4737	-0.258625	0.28735	-0.900034	-0.272484	0.0741466	-3.67494	-0.0994847	0.269097	-0.369699
Mrps7	-0.181707	0.238737	-0.761119	-0.234317	0.029709	-7.88707	-0.041018	0.188596	-0.217491
Vim	-0.149008	0.311553	-0.478274	-0.368582	0.115759	-3.18405	-0.0719912	0.162269	-0.443654
Hpgds	0.298251	-0.492276	-0.605861	0.464887	0.121571	3.82398	0.270669	-0.663102	-0.408185
Pla2g4c	-0.206316	0.215917	-0.955534	-0.331587	0.361164	-0.918107	-0.10781	0.068632	-1.57084
Plaur	-0.739522	1.06313	-0.695606	-0.92507	-0.213951	4.32375	-0.534219	1.34963	-0.395827
Hykk	0.0502138	-0.32431	-0.154833	0.387138	0.196674	1.96843	0.0501833	-0.359899	-0.139437
Upf3b	-0.0896394	0.102959	-0.870635	-0.0882768	0.0520745	-1.6952	-0.0415209	0.0644039	-0.644695
3830403N18Rik	-0.170558	0.148669	-1.14723	0.141302	-0.00488857	-28.9047	-0.0140196	-0.100506	0.13949
Calca	-0.0562966	0.0773944	-0.727398	0.0200653	-0.0172286	-1.16465	-0.013832	-0.0101027	1.36914
Wdr31	-0.145615	-0.0482456	3.0182	0.123828	0.102684	1.20591	-0.0551643	0.0225134	-2.45029
Lzts3	0.14197	-0.253739	-0.559512	0.0676985	0.100289	0.675038	0.195508	-0.251727	-0.776669
Casc5	-0.0400281	-0.0891437	0.449029	0.129534	0.198701	0.651907	0.0207978	-0.219861	-0.0945954
Mir361	-0.020874	-0.0175362	1.19034	-0.0211301	0.0566797	-0.372799	-0.0200474	0.0229081	-0.875126
Fignl1	-0.14888	0.00502145	-29.6488	-0.168476	0.489926	-0.34388	-0.025823	-0.151769	0.170147
Flot2	0.0388881	-0.0180745	-2.15155	0.0758762	-0.0405315	-1.87203	0.0569116	-0.11307	-0.503331
Gm4566	-0.0124296	0.000719058	-17.286	0.0540431	0.0553126	0.977048	-0.00926783	-0.0883772	0.104867
Ccdc171	0.0905483	-0.0824082	-1.09878	0.1971	-0.190425	-1.03505	0.0723849	-0.0871993	-0.830109
Adamts12	-0.0153894	0.0355618	-0.432751	-0.0174524	0.020852	-0.836966	-0.0136429	-0.00992906	1.37404
Ptgs2	-1.08625	1.58265	-0.686347	-1.69088	-1.03908	1.6273	-0.515204	2.74876	-0.187431
Irak1bp1	0.104923	-0.151825	-0.691077	0.167089	-0.0211155	-7.91309	0.173406	-0.272477	-0.636406
Tgfb3	-0.520996	-0.111279	4.68188	0.806685	0.521714	1.54622	-0.41287	-0.283253	1.4576
1110038B12Rik	-0.184004	0.310847	-0.591942	-0.210368	-0.0097503	21.5756	-0.153255	0.24653	-0.621648
Gpc5	-0.0420146	0.00544095	-7.72192	-0.00324331	0.0350955	-0.0924137	-0.0416243	0.0463457	-0.898126
Bvht	-0.135662	0.269959	-0.502527	-0.0958518	-0.339139	0.282633	0.0322344	0.268459	0.120072
F420014N23Rik	-0.149123	0.0710122	-2.09996	-0.0677572	-0.0631986	1.07213	0.137691	0.071375	1.92913
Otud3	0.000931747	0.0600194	0.0155241	-0.0216767	0.0877594	-0.247002	-0.0615664	-0.0654674	0.940413
Arhgap27	-0.226864	0.0541875	-4.18664	0.193701	0.315572	0.61381	-0.204399	-0.132199	1.54615
Fgf1	-0.139925	-0.00359502	38.9218	-0.0412848	0.0838764	-0.492211	0.00817353	0.0927547	0.0881199
Hyou1	-0.271371	0.409346	-0.662937	-0.558009	0.167646	-3.3285	-0.0848194	0.337207	-0.251535
Psmb5	-0.348178	0.488158	-0.713249	-0.427916	-0.0170017	25.1691	-0.173997	0.478934	-0.363299
4632428C04Rik	-0.205788	-0.0451383	4.55905	0.185243	0.319531	0.579733	-0.120617	-0.13323	0.905334
Ankra2	-0.018255	0.0197155	-0.925924	0.099334	-0.0509158	-1.95094	0.0240333	-0.0739119	-0.325162
4930430F08Rik	-0.141053	0.167706	-0.841071	-0.0865908	0.036763	-2.35538	-0.0817957	0.10497	-0.779229
Snora34	0.255287	-0.0145483	-17.5475	0.0365033	-0.260919	-0.139902	0.0804035	-0.0967259	-0.83125
Spata13	-0.427457	0.630364	-0.678112	-0.354716	-0.268199	1.32259	-0.30437	0.724379	-0.420181
Eri1	-0.0763008	0.0503842	-1.51438	-0.102486	0.133735	-0.766335	0.0391051	-0.0444376	-0.88
Gps2	-0.0869423	0.0915925	-0.94923	0.0227285	0.055184	0.411867	-0.0641527	-0.01841	3.48467
Nectin4	0.32135	-0.0272527	-11.7915	0.14953	-0.369159	-0.405056	0.269948	-0.344416	-0.783785
Mirlet7e	-0.0744535	-0.00405789	18.3478	-0.0845007	-0.0824153	1.0253	-0.0330584	0.278486	-0.118708
Gch1	-0.406506	0.950253	-0.427787	-0.683156	-0.670151	1.0194	-0.189107	0.998667	-0.18936
Slc25a13	-0.349935	0.17492	-2.00055	0.0856291	0.400651	0.213725	-0.27998	-0.0312841	8.94958
Ryr3	0.0194493	-0.00818586	-2.37597	-0.0113469	-0.0111946	1.01361	0.0200518	-0.00877377	-2.28543
Arhgef7	-0.141787	0.249015	-0.569389	-0.0658169	0.004775	-13.7836	-0.15294	0.106753	-1.43265
Nat1	0.0475933	-0.0544882	-0.873461	0.00693317	0.0759883	0.09124	-0.0612608	-0.0147659	4.14881
Pdia5	-0.234217	0.32865	-0.712664	-0.502571	0.159133	-3.15818	-0.0642796	0.313284	-0.20518
Mir20a	0.00435426	-0.0188684	-0.23077	-0.0739028	0.100738	-0.733615	-0.0690704	0.0567495	-1.21711
Wfdc17	0.254028	-0.178682	-1.42167	0.107848	-0.63559	-0.169682	0.370504	0.0818924	4.52428
Zfp369	0.161241	-0.16443	-0.980609	-0.0118591	0.0311159	-0.381125	0.203889	-0.219957	-0.926948
B230312C02Rik	0.440937	-0.370668	-1.18957	0.335584	-0.42081	-0.797472	0.517661	-0.502704	-1.02975
Foxk1	-0.0413848	0.0518131	-0.798732	0.0604852	0.0390629	1.5484	-0.0280082	-0.0819682	0.341696
Hcst	-0.0188212	0.125098	-0.150451	0.0836264	-0.0488133	-1.71319	-0.108222	-0.0328688	3.29253
Cldn34c1	0.108956	-0.232257	-0.469119	0.210093	0.0151964	13.8252	0.103507	-0.205496	-0.503695
4933427E11Rik	-0.0841953	0.0533566	-1.57797	-0.085142	0.06757	-1.26006	-0.0405045	0.0889153	-0.455541
Cep78	-0.148472	0.100792	-1.47305	-0.0360762	0.188402	-0.191485	-0.0516376	-0.0530087	0.974134
Aurkc	-0.0417354	0.0517284	-0.806818	-0.0440674	-0.00579416	7.60549	0.0754327	-0.0355641	-2.12103
Snord55	-0.120496	0.128822	-0.935375	-0.00976042	-0.00866319	1.12666	-0.0382931	0.0483916	-0.791317
Rab3il1	0.494027	-0.368565	-1.34041	0.0780744	0.0424447	1.83944	0.411714	-0.657695	-0.625995
Gna14	-0.0291318	-0.106574	0.273349	0.200939	0.109331	1.8379	-0.0668949	-0.107669	0.6213
Lsm2	-0.214487	0.206705	-1.03765	-0.206571	0.185077	-1.11613	-0.0859509	0.115226	-0.745933
Pappa2	0.0900589	0.0581271	1.54934	-0.202361	-0.0857794	2.35908	-0.0756733	0.215628	-0.350944
Abhd12	-0.123473	-0.0445749	2.77001	0.275844	0.20605	1.33872	-0.112368	-0.201478	0.557719
Il1f9	-0.626542	1.22014	-0.513502	-1.33472	-1.20911	1.10389	-0.380497	2.33074	-0.163252
Epb41l4a	-0.0413299	-0.0397333	1.04018	0.0349487	-0.0416886	-0.838329	0.0409699	0.0468332	0.874803
Shc4	0.0516786	-0.151863	-0.340298	0.189108	0.170904	1.10651	0.057478	-0.317306	-0.181144
Otop1	-0.0196839	-0.0165018	1.19283	0.0542128	0.0181395	2.98865	-0.0188959	-0.0172707	1.0941
H2afy2	0.0891415	-0.303029	-0.294169	0.178417	0.078544	2.27155	0.235407	-0.278481	-0.845326
Gpr149	-0.0195072	-0.0163088	1.19612	-0.020146	0.091759	-0.219553	-0.0187152	-0.0170817	1.09563
Slc5a10	-0.0290218	0.0181877	-1.59568	0.0100937	-0.0292755	-0.344783	0.0133974	0.0166185	0.806173
Psors1c2	-0.021519	0.0296109	-0.726727	0.0500123	-0.0232039	-2.15534	-0.0614739	0.0265737	-2.31334
Ifi27	-0.601513	0.275881	-2.18034	0.243983	0.204191	1.19487	-0.452206	0.329664	-1.37172
Krit1	0.00911437	0.0383576	0.237616	0.0193509	-0.122693	-0.157719	0.0619665	-0.00609651	-10.1643
Tmem161a	-0.0966012	0.182107	-0.530465	-0.11673	0.0210338	-5.54967	-0.0873995	0.0975906	-0.895572
Peli1	-0.131946	0.263855	-0.500072	-0.0964557	-0.11885	0.811579	-0.0783377	0.161735	-0.48436
Arfip1	0.00346311	0.0233538	0.148289	0.0148206	-0.0742276	-0.199664	0.0771609	-0.0445708	-1.7312
Gm14124	0.0134105	-0.0258662	-0.518455	0.011664	0.0120257	0.969916	0.0148896	-0.0261236	-0.569968
Heatr5b	-0.0616056	0.115009	-0.535657	-0.0799493	0.0258476	-3.09311	0.0187552	-0.0180572	-1.03865
Smarcc2	0.00346023	0.0118541	0.291903	0.010594	0.0168231	0.629728	0.0328136	-0.0755449	-0.434358
Cacng6	-0.0524373	0.0446457	-1.17452	-0.0530505	-0.0529234	1.0024	-0.0519186	0.165684	-0.313359
Ebna1bp2	-0.407048	0.509315	-0.799206	-0.328282	0.0917464	-3.57814	-0.323989	0.458258	-0.707003
Ccdc142	0.0288699	-0.0954201	-0.302556	0.232606	0.0221136	10.5187	0.0112467	-0.199416	-0.0563982
Traf5	0.0886212	-0.00889267	-9.96565	-0.0494876	-0.163385	0.30289	0.108477	0.0246668	4.39768
Rps4l	-0.2339	0.274618	-0.851729	-0.0993776	0.0108923	-9.1237	-0.111502	0.159269	-0.700083
Cyp4v3	0.000259859	0.00712233	0.0364851	0.21412	-0.231423	-0.925234	0.0161481	-0.00622788	-2.59288
Icosl	-0.13361	0.267344	-0.499767	-0.171154	-0.240309	0.712226	-0.050319	0.328047	-0.153389
Bcam	0.0271323	0.33007	0.0822017	-0.447103	-0.591412	0.755993	0.230223	0.451089	0.510372
Xbp1	-0.00405758	0.141399	-0.0286959	-0.152521	-0.0490149	3.11173	0.0235129	0.0406815	0.577977
Ktn1	-0.175082	0.232039	-0.754539	-0.0783706	-0.0721654	1.08599	-0.136013	0.229593	-0.592411
Ache	-0.154003	0.0235986	-6.52592	0.0593614	0.123655	0.480058	-0.070297	0.017685	-3.97495
Ntpcr	-0.0275964	0.0790945	-0.348904	-0.141164	0.169875	-0.830984	0.032619	-0.112829	-0.289101
Pros1	0.350233	-0.242572	-1.44383	0.231006	-0.169626	-1.36186	0.241411	-0.410452	-0.588158
Sertad3	0.169421	0.0232235	7.29523	-0.00591481	-0.295614	0.0200086	0.170529	-0.0616443	-2.76634
Ptbp2	-0.0233908	-0.00335792	6.96585	0.0980114	-0.0494575	-1.98173	0.0304293	-0.0522345	-0.582552
Slc6a8	-0.312092	0.317442	-0.983146	-0.163991	0.179323	-0.914496	-0.246694	0.226011	-1.09151
Dpp9	-0.050439	0.18896	-0.266929	-0.166978	-0.0652401	2.55944	-0.0343495	0.128047	-0.268257
Birc2	0.0226236	0.080013	0.282748	0.0258464	-0.179651	-0.14387	0.0564857	-0.00531787	-10.6219
Mir423	0.0618371	-0.00704545	-8.77689	-0.055328	0.021899	-2.5265	-0.012523	-0.00883973	1.41667
Ccr3	0.0465052	0.330458	0.140729	-0.242819	-0.30321	0.800827	0.0211334	0.147933	0.142859
Armc9	0.0894424	-0.0756117	-1.18292	0.0806599	0.0270839	2.97815	0.0997788	-0.221353	-0.450767
Israa	0.0297551	-0.0352356	-0.844459	-0.0112661	0.0497604	-0.226407	-0.0924228	0.059409	-1.5557
Zdhhc7	0.0193134	0.0254168	0.759868	0.0470773	-0.0165683	-2.84141	0.00132642	-0.0765656	-0.0173239
Pnrc2	0.0373706	-0.00280591	-13.3185	0.115623	-0.109507	-1.05585	0.0547115	-0.0953923	-0.573542
Gpr155	0.379371	-0.579761	-0.654357	0.621219	0.0799471	7.77037	0.234395	-0.735171	-0.318831
Snrnp25	-0.142993	0.140517	-1.01762	-0.0489756	0.0975739	-0.501933	-0.077765	0.0316429	-2.45758
Ccni	0.0420105	-0.0401075	-1.04745	0.110405	-0.0542824	-2.03391	0.0581469	-0.116173	-0.500521
Cpne9	-0.0642296	0.035073	-1.83131	0.205964	-0.0689137	-2.98872	-0.059238	-0.0486557	1.21749
Shoc2	-0.0903647	0.105109	-0.859722	-0.0732057	0.00696571	-10.5094	-0.00210121	0.0535967	-0.0392041
Baat	0.102584	-0.0559853	-1.83234	0.123154	-0.0383623	-3.21029	-0.0291937	-0.102197	0.285661
Ndfip1	-0.027537	-0.0145487	1.89274	0.139975	0.0183702	7.61968	-0.0190951	-0.0971647	0.196523
Spc24	-0.0393692	-0.101962	0.386116	0.0596026	0.166007	0.359036	0.0696998	-0.153978	-0.45266
Zfp623	-0.0651302	0.0967149	-0.673425	0.0268668	-0.0529335	-0.507558	-0.0666333	0.0611152	-1.09029
Arhgef11	0.0116547	-0.0260879	-0.446747	0.117391	0.0489581	2.39779	0.00621827	-0.158134	-0.0393227
Grb7	0.0450509	-0.0676962	-0.665487	0.0745675	0.00533195	13.985	0.011109	-0.0683633	-0.1625
Zmat3	0.0383037	-0.0402662	-0.951262	0.0903967	0.063868	1.41537	-0.00484536	-0.147457	0.0328595
Gapt	-0.286824	0.193706	-1.48071	0.115316	0.110549	1.04312	-0.197455	0.0647076	-3.0515
St8sia6	0.106996	-0.109692	-0.975424	0.0420269	-0.224316	-0.187356	0.274094	-0.0891091	-3.07594
Ptprn2	0.0545093	-0.0397238	-1.37221	0.0128495	-0.0579982	-0.22155	0.161412	-0.131049	-1.23169
Rsad2	-0.0999193	0.94861	-0.105332	-0.379015	-1.13355	0.334361	-0.0140967	0.67797	-0.0207926
Alcam	-0.231611	0.131315	-1.76379	0.095769	0.0810501	1.1816	-0.204186	0.127663	-1.59941
Ssb	-0.200367	0.260501	-0.769158	-0.216944	0.0627366	-3.45801	-0.127897	0.22197	-0.576191
Atxn3	-0.0777941	0.0637792	-1.21974	0.0283911	0.0293983	0.96574	-0.0442575	0.000482952	-91.6395
Col19a1	0.301495	0.0792991	3.802	-0.740075	-0.820456	0.902028	0.923895	0.255843	3.61118
4930432J09Rik	0.692846	-0.370364	-1.87071	-0.0294136	-0.347089	0.0847436	0.249702	-0.195681	-1.27606
Kif18b	-0.0517302	-0.128942	0.401189	0.260679	0.179387	1.45316	0.0102168	-0.269611	-0.0378947
St8sia4	0.374322	-0.48726	-0.768218	0.466314	-0.0534299	-8.72758	0.343204	-0.64315	-0.53363
Fars2	0.0232028	0.103109	0.225032	-0.077737	-0.0714199	1.08845	0.0292134	-0.00636812	-4.58744
Gtpbp3	-0.0915141	0.106599	-0.858487	-0.0143149	-0.0202252	0.707776	-0.0608487	0.0803035	-0.757734
Rasl12	-0.00775507	-0.0465113	0.166735	-0.0489097	0.0285708	-1.71187	-0.00607493	0.0806801	-0.0752965
Snhg7	-0.124535	0.263539	-0.472549	-0.0578152	-0.0765383	0.755376	-0.161714	0.157064	-1.02961
Sorbs2	0.0927447	-0.0562958	-1.64745	0.0168407	0.0175482	0.959686	-0.0579965	-0.0128413	4.51641
Wnt2b	0.00988638	0.113251	0.0872965	-0.000579343	0.0318299	-0.0182012	-0.157373	0.00298561	-52.7105
Cblc	-0.0228762	0.0690082	-0.3315	-0.0231385	-0.0230842	1.00235	0.0210751	-0.0209844	-1.00432
Ube2v2	-0.214837	0.319685	-0.672028	-0.151062	-0.0245851	6.14445	-0.114029	0.184828	-0.616944
Ddr2	0.148021	-0.131054	-1.12946	0.0900255	-0.145765	-0.617605	0.185859	-0.147085	-1.26361
Gmpr	-0.26472	0.044525	-5.94541	0.23791	0.361648	0.657851	-0.237343	-0.14202	1.67119
Arhgef4	0.144234	-0.363085	-0.397247	0.541941	0.000280466	1932.29	0.0604233	-0.383794	-0.157437
Urb2	-0.313138	0.3702	-0.845861	-0.285039	0.150792	-1.89028	-0.213688	0.290873	-0.734645
Olfr132	-0.0119017	0.0582265	-0.204403	-0.0127178	-0.012547	1.01361	-0.0112264	-0.00983372	1.14162
Csnk2a1	-0.152469	0.19943	-0.764524	-0.122317	0.00951267	-12.8584	-0.0622042	0.128048	-0.485789
Arhgap32	-0.0435192	-0.342679	0.126997	0.382319	0.359805	1.06257	0.039337	-0.395263	-0.0995212
Mettl1	-0.776724	0.908645	-0.854816	-0.856366	0.389012	-2.20138	-0.569745	0.905178	-0.629429
Cplx1	-0.0409958	0.00621367	-6.59767	0.0350899	0.0357638	0.981158	-0.0406166	0.00454503	-8.9365
Bmp5	0.0194231	-0.0167682	-1.15833	0.0543351	-0.0202591	-2.68201	-0.0191861	-0.0175448	1.09355
Tmem70	-0.124528	0.154992	-0.803446	-0.0718984	-0.00883638	8.13663	-0.04516	0.0954305	-0.473224
Mfge8	-0.0585358	0.0848912	-0.689539	0.0415887	0.0593589	0.70063	-0.107156	-0.0201467	5.31878
Abca14	0.0728105	-0.0304098	-2.39431	-0.0407374	0.0333676	-1.22087	0.0413267	-0.0763576	-0.541225
Prkd3	-0.111922	0.0502399	-2.22774	0.0461896	0.178002	0.259489	-0.0461368	-0.116373	0.396455
Sh3bgrl3	-0.158521	0.218858	-0.724308	-0.17476	0.0347839	-5.02417	-0.0692506	0.148889	-0.465115
Prdm11	-0.00263281	-0.0121235	0.217166	0.132389	0.00984512	13.4472	-0.0900695	-0.0374084	2.40774
Epha3	0.0132522	-0.0261925	-0.505953	-0.0275405	0.0495685	-0.555606	-0.026991	0.0179034	-1.50759
Nono	-0.0644329	0.134281	-0.479836	-0.0449645	0.0011855	-37.9286	-0.0299785	0.00390914	-7.66881
Zfyve28	0.36325	-0.553616	-0.65614	0.832355	-0.0744677	-11.1774	0.21653	-0.784051	-0.276168
Ppp4r1l-ps	0.0998346	-0.0782518	-1.27581	0.32301	-0.160408	-2.01367	0.0364424	-0.220627	-0.165176
Elmo2	-0.0954862	0.00416376	-22.9327	0.08125	0.205362	0.395643	-0.0718185	-0.123471	0.581663
Serpinb10	0.552938	-0.173701	-3.18328	-0.641534	-0.427884	1.49932	0.796881	-0.1067	-7.46841
Mturn	-0.00333791	0.150278	-0.0222116	0.29319	-0.803192	-0.365031	0.00268734	0.360374	0.00745707
Celsr2	0.247404	-0.475025	-0.520823	0.572518	0.104544	5.47631	0.197406	-0.646847	-0.305182
Gid8	-0.0529082	0.116555	-0.453932	-0.0918524	-0.00423885	21.6692	-0.0254829	0.057927	-0.439914
Zbed6	0.0665419	-0.0215811	-3.08334	-0.0300574	-0.0391648	0.76746	0.125036	-0.100774	-1.24075
Dhx34	-0.0534338	0.0604103	-0.884515	0.115964	-0.00309219	-37.5022	-0.0133599	-0.106489	0.125459
Zfp69	0.0392513	-0.0766435	-0.512128	0.0346083	0.189025	0.183089	-0.0248361	-0.161404	0.153875
Mirt1	0.0603391	-0.145686	-0.414173	0.461623	-0.137833	-3.34915	-0.115407	-0.123036	0.937999
Napa	-0.117209	0.122428	-0.957374	0.00301157	0.0127504	0.236194	-0.0999121	0.0789314	-1.26581
Ptges	-0.952969	1.75366	-0.543418	-1.51582	-1.33106	1.13881	-0.499062	2.54526	-0.196075
Stt3b	-0.100233	0.128898	-0.777613	-0.146385	0.0942305	-1.55347	-0.0129131	0.036402	-0.354736
Ttc4	-0.0647151	0.0978099	-0.661642	-0.0165954	-0.029022	0.57182	-0.0286837	0.0412063	-0.6961
Agfg2	-0.0469235	0.106173	-0.441955	-0.132796	0.0533853	-2.4875	0.0683697	-0.0482081	-1.41822
Alox8	0.0559273	-0.336452	-0.166227	0.627397	-0.0864896	-7.25402	0.0553126	-0.315695	-0.175209
C530008M17Rik	0.556358	-0.470706	-1.18196	-0.0970993	-0.467823	0.207556	0.893916	-0.414645	-2.15586
4932438H23Rik	0.0867466	-0.11518	-0.753136	-0.055814	0.167925	-0.332374	-0.00813212	-0.0755452	0.107646
Eya4	-0.280974	0.255751	-1.09862	-0.0153289	0.361711	-0.0423788	-0.236199	-0.0849601	2.78012
Atp2b4	-0.989577	0.69513	-1.42358	-0.0593729	0.720355	-0.0824218	-1.0648	0.698268	-1.52492
Tmem214	-0.0560955	0.197983	-0.283335	-0.204278	0.000505812	-403.862	-0.0549273	0.116813	-0.470217
Gm20597	0.0430102	-0.0704138	-0.61082	0.00224474	-0.0738461	-0.0303975	0.0837411	0.0152639	5.48622
Tmem230	-0.2432	0.250865	-0.969445	-0.0124271	0.00223038	-5.57175	-0.2184	0.220932	-0.988541
Clcn2	-0.0457188	0.15887	-0.287776	0.239211	0.0122663	19.5015	-0.292503	-0.0721249	4.05551
Zfp131	-0.108777	0.204192	-0.532717	-0.198975	-0.0787112	2.52791	-0.020706	0.202976	-0.102012
Rnf149	-0.202861	0.526833	-0.385058	-0.483087	-0.393715	1.227	-0.0581002	0.61093	-0.0951012
Zfp583	0.0557122	0.00932478	5.97465	0.0232303	-0.0698471	-0.332588	0.104745	-0.123165	-0.850443
Gm5523	-0.252994	0.339784	-0.744575	-0.214037	-0.065339	3.27579	-0.13645	0.329036	-0.414695
Aqp5	-0.0224095	-0.0197382	1.13534	-0.0226609	-0.0226088	1.0023	0.0206257	0.0667917	0.308806
Zfyve21	-0.00661857	-0.0522814	0.126595	-0.0114917	0.121487	-0.0945917	0.0546278	-0.105723	-0.516705
Apbb3	-0.266078	0.362186	-0.734643	-0.0910753	-0.288426	0.315766	-0.267542	0.550935	-0.485614
Smarcd1	-0.131424	0.138081	-0.95179	0.0152373	0.0261431	0.582843	-0.115928	0.0678909	-1.70757
Zfp598	-0.00420729	0.117551	-0.0357913	-0.0517205	-0.100268	0.515823	-0.0232394	0.0618842	-0.37553
Mir22hg	-0.184158	0.330857	-0.556609	-0.213132	-0.248068	0.859167	-0.128344	0.442845	-0.289817
Clec1a	0.221798	-0.352144	-0.629851	0.781545	-0.252934	-3.08992	0.218412	-0.616677	-0.354175
Gpbp1l1	0.00505339	0.0210815	0.239708	0.0655267	-0.0434768	-1.50716	0.0121405	-0.0603252	-0.201251
1700084E18Rik	0.0899567	-0.0915053	-0.983076	0.0486248	-0.121062	-0.401652	-0.0165106	0.0904964	-0.182445
Mir7045	0.0521859	-0.0258156	-2.02149	0.0117768	-0.0270798	-0.434895	0.0150054	-0.0260728	-0.575519
Oas3	0.0585929	0.486594	0.120414	-0.175416	-0.572918	0.30618	0.0869001	0.116247	0.747547
Mt2	-0.368915	0.118387	-3.11617	0.0994781	-0.381825	-0.260534	-0.228131	0.761005	-0.299776
Nkx2-3	0.0193958	-0.0180206	-1.07631	0.0177062	-0.0212315	-0.833962	-0.0205489	0.022699	-0.905279
Zfp729a	0.0144665	0.0296992	0.4871	0.0374536	-0.0630435	-0.594091	0.0716856	-0.0902614	-0.7942
Zfp62	-0.0549215	0.0517017	-1.06228	0.0180154	-0.00155706	-11.5701	0.000365708	-0.0136042	-0.0268819
Synj2	-0.0687063	0.130598	-0.526089	-0.117583	0.11229	-1.04714	-0.0585161	0.00191741	-30.5183
Tmem163	-0.731084	0.776598	-0.941394	-0.622718	0.746851	-0.833792	-0.98614	0.816494	-1.20777
Fam167a	-0.0596291	0.0775112	-0.769296	-0.101768	-0.131984	0.771063	-0.0186128	0.234483	-0.0793778
Gnptab	-0.246273	0.27429	-0.897854	-0.209354	0.125189	-1.6723	-0.159026	0.215174	-0.73906
Hif1an	-0.0611569	0.0489557	-1.24923	0.0886579	-0.0116382	-7.6178	-0.0530003	-0.0118182	4.48463
Serinc4	0.0610494	0.107243	0.569264	0.127933	-0.168955	-0.757201	-0.0198148	-0.107455	0.184401
Ddx4	0.159195	0.0829101	1.92009	0.20013	-0.447287	-0.44743	0.205885	-0.200833	-1.02516
Sumo2	-0.123896	0.158091	-0.783702	-0.139803	0.0631025	-2.2155	-0.0845994	0.127105	-0.665584
Ctnna1	-0.115114	0.0967977	-1.18922	0.0162105	0.079219	0.204628	-0.0881108	0.0109974	-8.01194
Snapc2	-0.106316	0.119659	-0.888489	-0.075766	0.019839	-3.81903	-0.0577671	0.100351	-0.575652
St7l	-0.161032	0.22057	-0.730074	-0.0676424	-0.00420688	16.079	-0.137901	0.150213	-0.918038
Ccdc108	0.0190501	-0.0177228	-1.0749	-0.0209992	0.0177275	-1.18455	0.0204633	-0.018519	-1.10499
Arpc5	-0.187232	0.264171	-0.708755	-0.13395	-0.0718699	1.86378	-0.097077	0.225958	-0.429624
Rpl10	-0.0624002	0.106229	-0.587411	0.00692216	-0.0464285	-0.149093	-0.0429988	0.0386761	-1.11177
H1f0	-0.389843	0.205452	-1.89749	0.28618	0.180973	1.58134	-0.353257	0.0704945	-5.01113
Socs7	-0.076026	0.119223	-0.637679	-0.0188971	-0.0464316	0.406988	-0.0479749	0.0701066	-0.684313
1810032O08Rik	-0.375925	0.573648	-0.655323	-0.326283	-0.00302596	107.828	-0.323131	0.454717	-0.71062
Fbxo47	-0.110967	0.140855	-0.787812	0.0631251	0.00328812	19.1979	-0.0955308	-0.000769975	124.07
H2-M3	0.0811199	-0.00515694	-15.7302	0.0313254	-0.109597	-0.285824	0.123881	-0.121572	-1.01899
Lilra5	0.121749	-0.0931516	-1.30699	0.0193107	-0.111651	-0.172955	0.198589	-0.134845	-1.47272
Gm5741	0.0996172	-0.0240154	-4.14805	-0.0302658	-0.0283117	1.06902	0.0508392	-0.0678635	-0.74914
Zfp26	-0.0400045	0.0825865	-0.484396	0.0119886	-0.0703909	-0.170315	0.0251742	-0.00935382	-2.69133
Lrrc4	0.0541561	0.323708	0.167299	-0.240048	-0.353508	0.679046	0.360894	-0.145201	-2.48548
Gsn	-0.266259	0.208116	-1.27938	0.0551252	0.191148	0.28839	-0.224937	0.0368079	-6.11112
Spib	0.073289	-0.0345389	-2.12193	-0.103521	-0.139277	0.743269	0.284621	-0.0805735	-3.53244
Rpp21	-0.0732101	0.116757	-0.627027	-0.018611	0.0365204	-0.509606	-0.0396872	-0.0217695	1.82306
Elavl4	-0.011167	-0.00860847	1.29721	-0.0119327	-0.0117725	1.01361	0.021087	0.0223937	0.941648
Fbn2	-0.0204701	-0.0173033	1.18302	0.0175171	0.0178607	0.980758	0.0204857	-0.0180901	-1.13243
Tyw5	-0.134135	0.208367	-0.643745	-0.112204	-0.0695318	1.61371	-0.0633828	0.170887	-0.370905
Hoxc13	-0.0208519	-0.0177334	1.17586	0.0176774	-0.0210313	-0.84053	0.0604749	-0.0185358	-3.26261
Slc39a11	-0.12919	0.169358	-0.762824	-0.161803	0.0816383	-1.98195	-0.0455115	0.0855083	-0.532247
Tdrkh	-0.201425	0.0909667	-2.21427	-0.00248374	0.184543	-0.0134589	-0.0674344	-0.00416676	16.1839
Gja5	0.057593	-0.0172342	-3.34179	-0.0206981	0.0180493	-1.14675	-0.0196878	-0.0180222	1.09242
Pla2g15	0.321635	-0.21217	-1.51593	0.259859	-0.166914	-1.55684	0.184214	-0.386624	-0.476468
Ehd1	-0.27549	0.730406	-0.377174	-0.830558	-0.593999	1.39825	0.0620817	0.907559	0.0684051
Lrrc61	0.0240203	-0.0114588	-2.09622	0.212933	-0.122218	-1.74223	-0.0066583	-0.0966174	0.068914
Ccnd3	0.078818	0.0552724	1.42599	-0.21699	-0.0319144	6.79915	0.149576	-0.0347613	-4.30294
Plppr2	-0.0320832	-0.127566	0.251504	0.154487	-0.091325	-1.69162	0.218538	-0.122051	-1.79055
Nxf7	-0.0774616	0.160158	-0.483657	-0.0381989	0.221985	-0.172078	-0.14979	-0.116693	1.28362
Tespa1	-0.065157	0.0677742	-0.961384	0.114049	0.0111713	10.2091	-0.0645571	-0.0632803	1.02018
Zfp292	-0.109111	0.166551	-0.655123	-0.0983452	-0.0524838	1.87382	-0.0280658	0.121455	-0.231079
Mak	0.368208	-0.501389	-0.734376	0.515703	-0.0484861	-10.6361	0.326251	-0.660287	-0.494105
1700016H13Rik	0.0242863	0.0362689	0.669619	-0.0167298	-0.0557462	0.300106	0.0655868	-0.053666	-1.22213
Slc31a2	-0.0663598	0.510975	-0.129869	-0.554804	-0.700682	0.791805	0.167877	0.642994	0.261087
Mapkapk2	-0.17624	0.452647	-0.389354	-0.265755	-0.396405	0.670411	-0.122908	0.508661	-0.24163
U2af1	-0.262337	0.313805	-0.835987	-0.305387	0.134438	-2.27158	-0.171894	0.291375	-0.589941
Mrpl23	-0.129899	0.248595	-0.522533	-0.218237	0.0849558	-2.56883	-0.135955	0.150541	-0.903113
Mir684-2	-0.0284108	-0.0273068	1.04043	0.0106345	-0.0286587	-0.371075	0.0139214	0.0598204	0.232719
Azin1	-0.322901	0.316799	-1.01926	-0.304423	0.232182	-1.31114	-0.160177	0.23852	-0.671545
Vnn3	0.533526	-0.199548	-2.67367	-0.470864	-0.9968	0.472376	0.62014	0.513546	1.20756
Exoc7	-0.0480288	0.045688	-1.05123	0.0571076	-0.00439609	-12.9906	-0.0415555	-0.0088153	4.71402
Golga4	-0.1242	0.135223	-0.918481	-0.0327012	0.0140012	-2.3356	-0.0727995	0.0804763	-0.904608
Snord82	-0.0268523	-0.0258195	1.04	0.0117819	0.0121441	0.970175	0.0548225	-0.0260768	-2.10235
4930405A21Rik	-0.158639	0.408757	-0.388101	-0.125094	-0.321958	0.388543	-0.119979	0.316913	-0.378585
Plcl2	0.240978	-0.0348191	-6.92087	-0.0448263	-0.189655	0.236357	0.236367	-0.208044	-1.13614
Mthfr	0.223658	0.304657	0.73413	-0.202321	-0.569453	0.35529	0.230087	0.0133716	17.2072
Mir7674	-0.109704	0.0570194	-1.92398	0.0823695	0.0590489	1.39494	-0.0370695	-0.0516641	0.717509
Fcer1g	-0.0367629	0.0940584	-0.390852	-0.0756509	-0.125209	0.604196	0.0540878	0.0894769	0.604489
Usp43	-0.097186	0.236791	-0.41043	-0.183025	0.0789795	-2.31737	-0.19677	0.16121	-1.22058
Map2k7	-0.0656901	0.107451	-0.611349	0.00116776	-0.0717073	-0.0162851	-0.0223	0.0510785	-0.436582
Dok5	0.0188345	-0.0079271	-2.37597	-0.0109883	0.018277	-0.601208	-0.00969971	-0.00849643	1.14162
Serac1	0.133638	-0.157971	-0.845965	0.168409	-0.00893323	-18.8519	0.0971643	-0.232307	-0.418259
Mettl10	-0.210367	0.264007	-0.796824	-0.115073	-0.00127589	90.1904	-0.121573	0.184282	-0.659712
Snora81	-0.0666401	0.245896	-0.271009	-0.246111	0.0563401	-4.36831	-0.0809675	0.091482	-0.885066
Cers2	-0.124206	0.232522	-0.534168	-0.170567	-0.018533	9.20343	-0.0709297	0.151714	-0.467522
Lair1	-0.224384	0.210794	-1.06447	0.0741393	0.12771	0.58053	-0.201062	0.0128034	-15.7038
Stra8	-0.0462691	-0.0444337	1.04131	0.10465	-0.046682	-2.24177	0.0776247	-0.0448904	-1.7292
1810013L24Rik	-0.0144238	0.149867	-0.0962441	-0.125079	-0.258987	0.482954	0.0400637	0.208559	0.192097
Ogfod3	-0.0375836	0.0462727	-0.81222	-0.0705088	0.0695846	-1.01328	0.0238696	-0.0316346	-0.754543
Neurl2	0.385999	-0.373944	-1.03224	0.39144	-0.11976	-3.26853	0.336892	-0.620627	-0.542825
Impdh1	-0.264669	0.288554	-0.917223	-0.316443	0.130974	-2.41607	-0.126364	0.287947	-0.438845
Rbm15b	-0.0476131	0.14541	-0.32744	-0.090443	-0.0102922	8.7875	-0.0700601	0.0729981	-0.959752
Csf2rb2	-0.00350993	0.306797	-0.0114405	-0.257175	-0.279746	0.919315	-0.0296985	0.263333	-0.11278
Psap	0.153919	-0.0562038	-2.73858	0.114181	-0.141967	-0.804279	0.116926	-0.186855	-0.625758
Fitm1	-0.042894	0.00484752	-8.84865	-0.043367	-0.043269	1.00226	0.0787084	0.045974	1.71202
Prr13	-0.0524422	0.0666586	-0.786729	0.0777086	-0.114663	-0.677716	-0.0386532	0.0613908	-0.629625
Frs3	0.102444	-0.292406	-0.350347	0.563337	-0.19465	-2.8941	0.0666064	-0.24533	-0.271497
Alkbh2	-0.327293	0.261139	-1.25333	-0.0753929	0.0928909	-0.811629	-0.211661	0.260317	-0.813088
Slx4	-0.0445448	0.135408	-0.328968	-0.126261	0.0475764	-2.65385	-0.056317	0.0441385	-1.27592
Psmd3	-0.21953	0.312234	-0.703097	-0.295691	-0.00910469	32.4767	-0.14267	0.354762	-0.402157
Tra2b	-0.292119	0.313896	-0.930622	-0.296796	0.185853	-1.59694	-0.159706	0.248871	-0.64172
Bcl3	0.25177	0.37759	0.666783	-0.555859	-0.860557	0.645929	0.296599	0.490455	0.604743
Spry4	-0.0401514	0.0932295	-0.430673	-0.00829368	0.0611475	-0.135634	-0.0764062	-0.0295257	2.58778
Fut8	-0.00162974	-0.0453916	0.035904	0.104309	0.0629701	1.65649	0.068923	-0.189181	-0.364323
Egr2	-0.374744	0.664994	-0.56353	-0.382202	-0.480465	0.795482	-0.278549	0.850966	-0.327333
Cryba4	-0.10862	0.31702	-0.342629	-0.328959	-0.288978	1.13835	-0.0273833	0.436921	-0.0626734
Grasp	-0.560291	0.264073	-2.12173	0.149817	0.373417	0.401206	-0.570672	0.343657	-1.66059
Actr3	-0.182352	0.313418	-0.581817	-0.168357	-0.0824831	2.04111	-0.115013	0.234787	-0.48986
Mir24-2	-0.21562	0.46513	-0.46357	-0.0333469	0.0413257	-0.806927	-0.356027	0.0985387	-3.61307
Cog3	-0.143582	0.16319	-0.879847	-0.0256861	-0.0405995	0.632669	-0.107857	0.154535	-0.697947
F8	0.139123	-0.251066	-0.554129	0.243261	0.0157793	15.4165	0.0591701	-0.206267	-0.286862
Gm7008	-0.200464	-0.000726972	275.752	0.0887621	-0.00633859	-14.0034	0.0452844	0.0734834	0.616254
Mafa	0.137328	-0.109462	-1.25457	0.152204	-0.059304	-2.5665	-0.0474479	-0.0733176	0.647156
Epsti1	0.103954	0.362488	0.286779	-0.107674	-0.513912	0.209518	0.135868	0.0192772	7.0481
Agrp	-0.0875054	-0.077752	1.12544	0.0819967	0.0515937	1.58928	-0.0457255	0.0773924	-0.590826
Vti1b	-0.0908083	0.160427	-0.566042	-0.100705	-0.0841253	1.19709	-0.026896	0.142108	-0.189264
Klhl17	0.0244264	-0.00532253	-4.58924	0.217438	-0.0541453	-4.01582	-0.0450337	-0.137363	0.327844
Tnfaip3	-0.602973	0.874037	-0.689871	-0.573664	-0.754531	0.760293	-0.254085	1.31122	-0.193778
Zan	0.113607	-0.522155	-0.217573	0.413057	0.280449	1.47284	0.174182	-0.45914	-0.379365
Copz1	-0.0791784	0.223247	-0.354667	-0.233057	-0.073801	3.1579	-9.28999e-05	0.162882	-0.000570351
Trdmt1	-0.255422	0.306901	-0.832264	-0.170253	0.044061	-3.86402	-0.161096	0.235809	-0.683161
Clec4b1	0.0258744	-0.257341	-0.100545	0.481401	-0.0394695	-12.1968	0.154071	-0.364536	-0.42265
Tmem9	-0.0371649	-0.0688416	0.539861	0.22453	0.0725828	3.09344	-0.0116283	-0.179478	0.0647891
Irf8	0.0830451	-0.0998009	-0.832108	0.163692	-0.0322394	-5.07739	0.0110011	-0.125698	-0.0875202
Fam132b	0.0157996	-0.059162	-0.267056	0.164253	0.288531	0.569272	-0.309728	-0.099693	3.10682
Hist1h2bj	-0.0397925	-0.0106004	3.75387	0.0442585	-0.0463977	-0.953894	0.000872931	0.0516592	0.0168979
Sec62	-0.0472041	0.0853459	-0.553092	-0.0335632	-0.0115988	2.89367	-0.00447414	0.0114943	-0.389248
Tfpt	-0.150354	0.190743	-0.788255	-0.0991146	-0.00618298	16.0302	-0.0663061	0.131215	-0.505326
Zfp446	-0.175951	0.218068	-0.806861	-0.0649201	0.0397282	-1.63411	-0.0968601	0.0799346	-1.21174
Cdc26	-0.136784	0.238647	-0.573163	-0.118264	-0.0606182	1.95096	-0.0862451	0.163263	-0.528258
Tmem8b	-0.0821219	-0.0500599	1.64047	0.357047	0.0187103	19.0829	-0.119649	-0.123927	0.965478
Gckr	0.0455341	-0.0323199	-1.40885	0.0423642	-0.0339038	-1.24954	-0.033303	0.0116285	-2.86391
Abcc1	-0.476062	0.628943	-0.756924	-0.437883	-0.133169	3.28818	-0.336979	0.75515	-0.446241
AW209491	-0.127704	0.16675	-0.765839	-0.0841373	0.0201874	-4.16782	-0.0454969	0.0704005	-0.646258
Ptgdr2	-0.0100786	-0.0077694	1.29721	0.0177687	0.0179134	0.991926	-0.00950674	-0.0083274	1.14162
Artn	-0.28521	0.587929	-0.48511	-0.376445	-0.332843	1.131	-0.197637	0.604207	-0.327101
Evc	0.00425769	0.0987579	0.0431124	-0.0761144	-0.0365281	2.08372	0.0827421	-0.0731151	-1.13167
Ipo7	-0.182106	0.269676	-0.675278	-0.291432	0.0778415	-3.74391	-0.0705519	0.196572	-0.358911
Cxcl10	-0.497215	1.74676	-0.28465	-1.02956	-1.43415	0.717887	-0.119655	1.33382	-0.089709
Rab1b	-0.158312	0.234211	-0.675939	-0.168028	0.0185437	-9.0612	-0.0693725	0.142958	-0.485264
Prss43	-0.020874	-0.0175362	1.19034	-0.0211301	0.0566797	-0.372799	-0.0200474	0.0229081	-0.875126
Lypd1	0.0487045	-0.00805147	-6.04915	-0.0111607	-0.0110108	1.01361	-0.00985189	-0.00862973	1.14162
Kifc2	0.286074	-0.452567	-0.632113	0.71522	-0.175517	-4.07493	0.224515	-0.597725	-0.375617
Mavs	0.0394745	0.0423339	0.932455	-0.0270012	-0.0500256	0.539747	0.0870761	-0.0918578	-0.947945
Ccs	-0.0373904	0.093476	-0.4	0.037284	-0.0228818	-1.62941	-0.0568881	-0.0135995	4.18309
4930552P12Rik	-0.485615	0.0995185	-4.87965	0.114642	0.496096	0.231088	-0.299166	0.0745247	-4.01432
Gm28042	-0.0462199	-0.0945447	0.488868	0.00390467	0.0713667	0.0547128	-0.00739432	0.0728876	-0.101448
Cenpq	-0.0253398	-0.120697	0.209945	0.0907409	0.110926	0.818031	0.0987109	-0.154341	-0.639565
Mmachc	-0.342512	0.377373	-0.907623	-0.354183	0.192232	-1.84248	-0.208938	0.336029	-0.621785
Slc6a16	-0.0637882	0.0285585	-2.2336	-0.0251356	-0.0643438	0.390645	0.0191839	0.105525	0.181794
Dgkh	-0.14899	0.0952004	-1.56502	-0.254297	-0.14944	1.70167	0.200312	0.257216	0.778769
Aip	-0.0842114	0.150515	-0.559489	-0.0542561	-0.0737485	0.735691	-0.0340315	0.0957327	-0.355485
Arnt2	-0.143171	-0.0585664	2.4446	-0.185568	0.0321215	-5.77707	-0.0769514	0.432136	-0.178072
Ikbkg	-0.321391	0.395981	-0.811634	-0.190181	-0.0621482	3.06013	-0.262401	0.440142	-0.596175
Telo2	-0.343848	0.35944	-0.956622	-0.214097	0.139853	-1.53088	-0.276411	0.335064	-0.824951
C77370	-0.0539555	0.156077	-0.345698	0.0477257	-0.0573253	-0.832541	-0.0909357	-0.00158639	57.3225
Mfsd4b1	-0.0395771	0.0165334	-2.39377	0.0612449	0.0288906	2.11989	-0.118153	0.0510613	-2.31395
Fiz1	-0.128893	0.141104	-0.913458	-0.0261151	0.00684987	-3.8125	-0.087958	0.0950118	-0.925758
Gltp	0.0747449	-0.0944593	-0.791293	0.188193	-0.0936155	-2.01028	0.089748	-0.164611	-0.545212
Rab35	-0.0199726	0.103553	-0.192874	-0.056659	-0.0738332	0.767391	0.00326542	0.0436467	0.0748149
Ttc16	-0.0879924	-0.0206349	4.26425	-0.0968355	-0.0627085	1.54422	0.107033	0.161138	0.664232
Vangl1	-0.406021	0.158644	-2.55932	-0.0410675	0.362859	-0.113178	-0.114919	0.040505	-2.83715
Fkbp3	-0.204133	0.163525	-1.24833	-0.0959441	0.131387	-0.730238	-0.0758377	0.0810025	-0.93624
Rpl18	-0.168435	0.266486	-0.632058	-0.129931	-0.0239035	5.43565	-0.133559	0.189342	-0.705384
Hgs	-0.0973951	0.118701	-0.820505	-0.0200508	-0.0735399	0.272653	-0.0627158	0.135	-0.464561
Rfc5	-0.0187196	-0.0107579	1.74008	-0.152684	0.220596	-0.692142	0.0499578	-0.0883923	-0.565183
Odf2l	-0.16375	0.152742	-1.07207	-0.0821335	-0.00953692	8.61216	-0.0578545	0.160533	-0.36039
1700001P01Rik	-0.0181157	0.152031	-0.119158	-0.0250701	-0.0588084	0.426302	-0.0878275	0.0377904	-2.32407
Slc25a44	-0.0350276	0.141687	-0.247219	-0.138896	-0.1268	1.09539	0.0155965	0.14344	0.108731
Serpina3f	-0.384277	1.14437	-0.335799	-0.62684	-0.839536	0.746651	-0.195722	0.902008	-0.216985
Igsf6	-0.211874	0.662115	-0.319996	-0.434213	-0.706803	0.614333	-0.085435	0.776211	-0.110067
Zkscan1	-0.0331724	0.0528584	-0.627571	0.0408004	-0.041803	-0.976017	0.0114055	-0.0300889	-0.37906
Fkbp14	-0.160546	0.0914872	-1.75485	0.0733256	-0.0804581	-0.911351	-0.0154437	0.0916353	-0.168534
Rab29	0.120891	-0.0246766	-4.89901	0.118392	-0.157454	-0.751913	0.105047	-0.162199	-0.647642
Mei4	0.0123613	0.0186362	0.663292	-0.0287759	-0.028711	1.00226	0.0541215	-0.0276322	-1.95864
Rce1	-0.191826	0.22315	-0.85963	-0.100469	0.0520258	-1.93115	-0.116426	0.133546	-0.871804
Pafah1b2	-0.0577004	0.205016	-0.281443	-0.220031	-0.110274	1.99532	0.0362613	0.146728	0.247132
Rai2	0.0188345	-0.0079271	-2.37597	-0.0109883	0.018277	-0.601208	-0.00969971	-0.00849643	1.14162
Lect2	-0.263465	0.41669	-0.63228	-0.183886	0.28456	-0.646211	-0.216006	-0.0378935	5.70035
B4galt7	-0.0425595	0.016859	-2.52444	-0.0786925	0.126575	-0.621705	0.0299924	-0.0521747	-0.574847
Daam2	-0.0549382	-0.00550587	9.97812	-0.0555616	0.0245622	-2.26208	0.144732	-0.0532889	-2.71599
Atn1	-0.0416395	0.0335428	-1.24138	0.0125396	0.012296	1.01981	0.00934412	-0.0260831	-0.358245
Cbarp	-0.196379	0.0565895	-3.47023	0.184933	0.0816564	2.26477	-0.136284	0.00948393	-14.37
Atp8b1	0.246448	-0.0630077	-3.91139	-0.111392	-0.0518854	2.14689	0.118382	-0.138545	-0.854469
Spice1	0.0610818	-0.175297	-0.348447	0.159452	0.203668	0.782901	0.0813599	-0.330264	-0.246348
Gabrd	-0.0745593	0.0138394	-5.38746	0.165482	-0.13589	-1.21776	0.00961521	0.021513	0.446949
Plekhs1	0.0391917	-0.0380774	-1.02926	0.0359719	-0.000854139	-42.1148	0.00222314	-0.0384551	-0.0578112
Mir8094	-0.214772	-0.0158297	13.5677	-0.0521537	0.0386866	-1.34811	0.0427324	0.201336	0.212244
Acox1	0.0128083	0.0351216	0.364684	-0.0364142	-0.0118552	3.07158	0.0469202	-0.0465807	-1.00729
Mboat2	-0.751363	0.351215	-2.13933	-0.0613069	0.924477	-0.0663152	-0.736361	0.273339	-2.69395
Zfp960	-0.0152086	0.0425003	-0.357846	0.095483	0.0459976	2.07582	-0.173774	0.00500128	-34.7458
Cd7	0.0188345	-0.0079271	-2.37597	-0.0109883	0.018277	-0.601208	-0.00969971	-0.00849643	1.14162
Cln5	-0.0968174	0.17722	-0.546311	-0.163476	-0.17281	0.945986	0.0166362	0.239246	0.0695361
Deb1	-0.180694	0.347666	-0.519735	-0.300092	-0.0606678	4.94648	-0.0787102	0.272499	-0.288846
Vkorc1	-0.0855853	0.0798268	-1.07214	0.0375227	0.0361667	1.03749	-0.0462299	-0.021701	2.13032
Specc1	-0.167965	0.119363	-1.40717	0.0244216	0.191943	0.127234	-0.149827	-0.0179359	8.3535
Mycn	0.0865213	-0.098178	-0.88127	0.0103405	0.0806468	0.12822	0.0198343	-0.099165	-0.200014
Mpo	0.00591841	-0.0333238	-0.177603	0.00408074	-0.034963	-0.116716	0.0475038	0.0107839	4.40507
Tsc22d1	-0.0315334	-0.0921885	0.342054	0.358562	-0.0414509	-8.65028	-0.0745705	-0.118818	0.627601
Ppp2r2a	-0.234098	0.288053	-0.812693	-0.2174	0.00945767	-22.9866	-0.119025	0.273013	-0.435969
Mprip	-0.0894068	0.0623046	-1.435	0.0904782	0.0881252	1.0267	-0.0921056	-0.0593955	1.55072
Pwwp2a	-0.113619	0.0172299	-6.5943	0.048963	0.219259	0.223311	-0.0798509	-0.0919822	0.868113
Mef2a	-0.223912	0.0667449	-3.35474	0.0530817	0.407942	0.13012	-0.193702	-0.110155	1.75846
9330151L19Rik	0.0405488	-0.0141981	-2.85593	0.0351307	-0.0835922	-0.420262	0.0924478	-0.0703369	-1.31436
Stac2	-0.0585708	0.0283973	-2.06255	0.142147	-0.0831169	-1.7102	-0.0874376	0.0585812	-1.49259
Rad9b	-0.181544	0.0173514	-10.4628	0.13439	-0.00982262	-13.6817	-0.0416689	0.0812943	-0.512568
Ovca2	-0.199844	0.158862	-1.25797	-0.0495173	0.0743336	-0.666149	-0.135586	0.151752	-0.893474
Xrcc2	-0.100941	-0.00385309	26.1974	-0.117775	0.314159	-0.374889	-0.00616766	-0.0854223	0.072202
Farp2	0.045939	0.0675445	0.68013	-0.133939	0.0511702	-2.61753	0.055492	-0.0862064	-0.64371
A430078I02Rik	-0.0131531	-0.0356756	0.368687	-0.0184858	0.113879	-0.162328	-0.0860779	0.0395134	-2.17845
Uckl1	-0.00781416	0.0342156	-0.22838	0.0689689	-0.11666	-0.591196	0.0199047	0.00138502	14.3714
Dclre1c	0.383775	-0.153451	-2.50097	0.183742	-0.448583	-0.409607	0.290795	-0.256279	-1.13468
Dlx5	0.0134105	-0.0258662	-0.518455	0.011664	0.0120257	0.969916	0.0148896	-0.0261236	-0.569968
Reps2	0.435556	-0.715837	-0.608457	0.725394	0.16675	4.35019	0.300273	-0.912136	-0.329198
Fxr1	0.00246139	0.0631864	0.0389544	0.0316659	-0.107745	-0.293898	0.0331424	-0.0227115	-1.45928
Endog	-0.14988	0.150585	-0.995322	-0.230077	0.0940966	-2.44511	0.0685335	0.0667422	1.02684
Eif3i	-0.160897	0.244213	-0.658836	-0.165019	-0.00724545	22.7756	-0.100082	0.18903	-0.52945
Mir6979	0.0398248	-0.0190015	-2.09587	-0.0368064	7.66652e-05	-480.092	0.0803359	-0.0644295	-1.24688
Tmem25	-0.232944	0.0111019	-20.9824	0.471	0.232504	2.02577	-0.155273	-0.326389	0.475729
Atp6v1c1	-0.130916	0.0731963	-1.78856	-0.00524497	0.083332	-0.0629407	-0.0564633	0.0360956	-1.56427
Plekha7	0.0116688	-0.428969	-0.0272019	0.870337	0.0255869	34.015	0.00732163	-0.485945	-0.0150668
Ttc21b	-0.144211	0.109648	-1.31522	0.0467569	0.16399	0.28512	-0.133712	-0.0424716	3.14827
Slc20a2	-0.0706205	0.121433	-0.58156	-0.176647	0.130647	-1.35209	-0.0393967	0.0345838	-1.13917
Spin4	0.0812541	-0.06344	-1.2808	0.0905234	0.210309	0.430429	0.140927	-0.459574	-0.306647
Brf1	-0.0402434	0.0559139	-0.719737	0.0487499	0.0314609	1.54954	-0.0725561	-0.0233252	3.11063
Rab11fip2	0.0224769	-0.0179591	-1.25156	0.119312	0.0123667	9.64785	0.00845636	-0.144653	-0.0584596
1190005I06Rik	-0.0107983	-0.00832419	1.29721	0.0190376	-0.0113837	-1.67235	-0.0101856	0.0216542	-0.470375
Fbxo15	-0.0473407	-0.085083	0.556406	0.127156	0.0958557	1.32654	-0.00464175	-0.0859462	0.0540077
Wdr18	-0.198957	0.241009	-0.825515	-0.129199	0.101477	-1.27318	-0.135927	0.121596	-1.11785
Pik3ap1	-0.0993961	0.100073	-0.993232	-0.0232031	-0.00371801	6.24073	-0.0263657	0.0526095	-0.501158
Polb	-0.0823254	0.186193	-0.44215	-0.111482	-0.0887873	1.25561	-0.0227772	0.119179	-0.191117
Siglecg	-0.118895	0.356842	-0.333185	-0.19486	-0.326269	0.597239	-0.348035	0.631216	-0.551372
Mir374b	-0.0184205	-0.0744125	0.247546	0.0501099	0.128523	0.38989	-0.0690238	-0.0167765	4.11433
Cep120	0.0518485	-0.125143	-0.414313	0.159069	0.0095747	16.6135	0.0822131	-0.177562	-0.46301
Bzw1	-0.229465	0.306276	-0.749208	-0.258993	0.0644624	-4.01774	-0.127827	0.245546	-0.520582
Selenbp2	0.23414	-0.291383	-0.803547	0.108139	0.196712	0.54973	-0.0579084	-0.189699	0.305264
Tagln3	-0.0153229	0.0761276	-0.201279	0.120419	-0.0310095	-3.88329	-0.0907618	-0.0594524	1.52663
Anxa1	-0.232305	0.296207	-0.784265	-0.197412	0.070878	-2.78524	-0.163734	0.226366	-0.723316
Apc	0.204435	-0.181714	-1.12504	0.19561	-0.0777729	-2.51515	0.127494	-0.268052	-0.475631
Gm6277	-0.0378926	-0.0295196	1.28364	0.036046	-0.0806898	-0.446723	0.189623	-0.0775666	-2.44464
Mrpl15	-0.243303	0.280755	-0.866603	-0.213782	0.0692683	-3.08629	-0.158612	0.265675	-0.597018
Dusp18	0.226898	-0.260194	-0.872033	0.000678735	-0.0770051	-0.00881415	0.35271	-0.243087	-1.45096
Akap9	-0.0433865	0.121539	-0.356976	-0.0771306	-0.0374474	2.0597	-4.19419e-05	0.0364673	-0.00115012
Hic1	-0.028992	0.00815753	-3.55401	0.0466671	-0.0998044	-0.467585	-0.0200228	0.0939946	-0.213021
Atg9a	-0.0394575	0.137716	-0.286514	-0.125512	-0.142502	0.880776	0.011471	0.158285	0.0724708
Kdm4d	-0.0377804	0.0175752	-2.14965	-0.00598608	0.0298154	-0.200772	0.109187	-0.112811	-0.967875
Rapgef6	0.0171855	-0.115103	-0.149305	0.240472	-0.00266655	-90.1811	0.0330587	-0.172947	-0.19115
Gls2	-0.090962	0.165931	-0.548193	-0.107479	0.213088	-0.504387	-0.077072	-0.103506	0.744615
Serbp1	-0.257842	0.306285	-0.841834	-0.23974	0.12849	-1.86583	-0.171176	0.233982	-0.731577
Kptn	-0.0711385	0.0673019	-1.057	0.0589642	-0.0223095	-2.64301	-0.0100077	-0.0228104	0.438735
G530011O06Rik	0.161134	0.0601362	2.67948	-0.105977	-0.0483169	2.19336	0.203998	-0.270974	-0.752831
Ccl4	-0.367068	0.431794	-0.8501	-0.176667	-0.641025	0.275601	-0.314963	1.06793	-0.294929
Bcas2	-0.0428633	-0.0159309	2.69058	0.0491598	0.091544	0.537008	-0.00476871	-0.077141	0.0618181
Trim69	0.0200808	-0.0418396	-0.479946	-0.0213546	-0.163057	0.130964	0.184443	0.0217272	8.48902
Zfp707	0.03158	-0.0248445	-1.27111	0.145501	-0.0323305	-4.50043	0.0278653	-0.147771	-0.188571
Cd101	0.256407	-0.250924	-1.02185	0.180145	-0.140635	-1.28094	0.315695	-0.360688	-0.875257
Zscan12	-0.117027	0.0334323	-3.50043	0.138316	-0.032543	-4.25026	-0.0208706	-0.0013075	15.9623
A930003A15Rik	0.105154	-0.168404	-0.624413	-0.134234	-0.177674	0.755507	0.49612	-0.120961	-4.10148
Tpm4	-0.383768	0.531506	-0.722038	-0.45662	-0.0502026	9.09553	-0.235007	0.594091	-0.395574
Tmed1	-0.11374	0.208981	-0.544259	-0.161164	0.0795918	-2.02488	-0.0832739	0.0696046	-1.19638
Ascl3	-0.123172	0.0818559	-1.50474	0.160379	-0.031724	-5.05545	0.135968	-0.223307	-0.608884
H2-Q4	0.244821	0.159825	1.53181	-0.00864481	-0.650165	0.0132963	0.213947	0.0402163	5.3199
Diablo	-0.222432	0.19562	-1.13706	-0.0491604	0.0505867	-0.971806	-0.135067	0.160452	-0.841787
Gpat4	-0.157522	0.218078	-0.72232	-0.206048	0.0455352	-4.52502	-0.088245	0.188201	-0.468886
9430018G01Rik	-0.0360169	0.0554384	-0.649674	0.00302554	0.00341164	0.886828	-0.0356805	0.00982183	-3.63277
Kctd20	-0.0767782	0.136377	-0.562983	-0.0663458	-0.013418	4.94454	-0.0692753	0.0894399	-0.774546
Trf	0.373399	-0.241128	-1.54855	0.333522	-0.214173	-1.55726	0.13969	-0.391309	-0.356981
Cdc42ep2	-0.487088	1.19243	-0.408484	-0.883067	-1.34846	0.654872	-0.0273144	1.5535	-0.0175825
Nab1	-0.202215	0.428568	-0.471838	-0.326536	-0.219092	1.4904	-0.06006	0.379334	-0.15833
Ppil6	0.0947375	-0.108738	-0.871244	0.144685	0.0074104	19.5246	0.0849665	-0.223061	-0.380911
Rpgr	-0.0970593	0.0806664	-1.20322	0.0334195	-0.0241035	-1.3865	-0.0489647	0.0560415	-0.873721
Recql4	0.000373745	-0.143006	-0.00261349	-0.0293337	0.37359	-0.0785186	0.0961017	-0.297725	-0.322786
Syap1	-0.072453	0.118121	-0.613382	-0.0231427	-0.0695714	0.332646	0.00839427	0.0386522	0.217174
Mon1a	0.0344402	0.0404157	0.85215	0.0524464	-0.120291	-0.435995	0.0356209	-0.0426321	-0.835543
Adrm1	-0.231604	0.303672	-0.762678	-0.263559	0.0144103	-18.2896	-0.171728	0.348809	-0.492327
Comtd1	-0.281418	0.372505	-0.755475	-0.226252	0.00430971	-52.4982	-0.17078	0.301635	-0.566179
Snapin	-0.0633065	0.0563047	-1.12436	0.0647244	-0.0571856	-1.13183	-0.0276612	0.0271242	-1.0198
Znrd1	-0.131202	0.120936	-1.08489	0.0759376	0.0262106	2.89721	-0.0896393	-0.00224277	39.9681
1810010D01Rik	0.127085	-0.24474	-0.519265	0.539851	-0.316564	-1.70535	0.029957	-0.135589	-0.220939
Ypel4	-0.400766	0.283445	-1.41391	0.497481	-0.0782161	-6.36034	-0.404322	0.102379	-3.94928
Tmod2	-0.0682793	0.0234476	-2.912	-0.0300188	0.0445319	-0.674096	0.0523601	-0.0220415	-2.37552
Sema6a	-0.0415479	0.00590353	-7.0378	-0.0420036	0.0719848	-0.583507	-0.0411617	0.0468249	-0.879057
Pcca	0.00844814	0.0604234	0.139816	-0.0605044	-0.0215468	2.80804	0.040772	-0.0275923	-1.47766
Ugt1a5	0.0800838	-0.120044	-0.667118	0.0389711	-0.0485588	-0.802555	0.0310882	0.01846	1.68408
Aanat	-0.0499983	0.0418245	-1.19543	-0.050548	0.0273177	-1.85038	-0.00747713	0.0388812	-0.192307
Ddx59	0.0623017	0.030122	2.06831	0.0196546	-0.0863295	-0.22767	0.0954528	-0.121202	-0.787554
Usp40	-0.105493	0.158024	-0.667574	-0.0503417	-0.0930506	0.541014	-0.0199103	0.110771	-0.179742
Frrs1	-0.206691	0.217817	-0.948923	-0.106691	0.1236	-0.863195	-0.178972	0.150937	-1.18574
Klf3	0.159252	-0.0991718	-1.60582	0.103826	-0.096955	-1.07087	0.133382	-0.200334	-0.665799
Myo10	-0.582398	0.614816	-0.947272	-0.261505	0.0117793	-22.2004	-0.452357	0.669665	-0.675498
Isg20l2	-0.117634	0.177914	-0.661186	-0.119913	0.0133214	-9.00157	-0.0664894	0.112802	-0.589436
Atg4a	-0.147754	0.268235	-0.550839	-0.132022	-0.23458	0.5628	0.0184475	0.227674	0.0810259
Susd2	0.178815	0.768144	0.232788	-1.23205	-1.25016	0.985509	0.37494	1.16031	0.323137
Ogdhl	0.0134227	-0.139085	-0.0965075	0.214599	-0.024723	-8.68012	0.0527275	-0.116941	-0.45089
Ikzf2	0.369273	-0.190901	-1.93437	0.28363	-0.293116	-0.967638	0.191186	-0.360073	-0.530964
Prkcq	0.0883059	-0.0755076	-1.1695	0.219897	-0.256832	-0.856191	0.320697	-0.29656	-1.08139
Rab9	0.238158	-0.163015	-1.46096	0.204075	-0.227004	-0.898994	0.209915	-0.26213	-0.800807
Ireb2	-0.0901264	0.158212	-0.569654	-0.0983058	-0.0299545	3.28184	-0.0286471	0.0888215	-0.322525
4931440J10Rik	-0.0484931	-0.000957794	50.63	-0.00992783	0.0283072	-0.350717	0.0337683	-0.00269683	-12.5215
1600014C10Rik	0.299014	0.319234	0.936661	-0.365145	-0.595249	0.613433	0.270121	0.072026	3.75033
9130023H24Rik	-0.137049	0.082983	-1.65153	0.0375135	0.0155283	2.41582	-0.0374388	0.0384628	-0.973378
Cacnb1	0.184997	0.0285185	6.48692	0.0928254	-0.636163	-0.145914	0.290802	0.0390207	7.4525
Uck2	-0.283113	0.751443	-0.376759	-0.991883	-0.189509	5.23396	-0.19707	0.910132	-0.216529
Tmed9	-0.204629	0.306259	-0.668155	-0.271121	0.0546036	-4.96526	-0.137757	0.252645	-0.545262
Fam214a	0.420766	-0.934764	-0.450131	1.23983	0.21184	5.85267	0.222726	-1.1604	-0.19194
Gstm4	-0.0351324	0.0526106	-0.667783	0.126053	-0.0432108	-2.91715	-0.0251832	-0.0751367	0.335165
Clptm1l	-0.218645	0.305986	-0.71456	-0.226732	0.021999	-10.3065	-0.15432	0.271712	-0.567953
Gm7444	0.0187579	-0.00789484	-2.37597	0.0180556	-0.0107966	-1.67235	-0.00966023	-0.00846185	1.14162
Slc35b4	-0.0924929	0.0984903	-0.939107	-0.0733779	0.10027	-0.731804	-0.043504	0.0106146	-4.09849
Cd248	-0.00705203	-0.0456107	0.154613	-0.00901692	0.0290519	-0.310372	0.0344775	-0.00184977	-18.6389
Mob1a	-0.0838976	0.176873	-0.474338	-0.134655	-0.0487088	2.7645	0.0235268	0.066862	0.351871
Ergic1	-0.4607	0.513405	-0.897341	-0.401666	0.235483	-1.70571	-0.3407	0.454177	-0.750148
Rps11	-0.0853937	0.152573	-0.55969	-0.0546468	-0.082324	0.663802	-0.0544287	0.12422	-0.438163
5430416N02Rik	-0.274638	0.337756	-0.813124	-0.221917	0.131877	-1.68275	-0.116135	0.143056	-0.811815
Ampd2	-0.181293	0.289276	-0.626712	-0.258296	0.0269367	-9.58902	-0.0637138	0.18709	-0.340551
Gm20300	0.161188	-0.131156	-1.22899	0.235343	-0.163779	-1.43696	0.130233	-0.231831	-0.561761
Gsk3b	-0.031911	0.011001	-2.90074	-0.0162694	0.0195938	-0.830331	0.0234137	-0.00582817	-4.01734
4930444P10Rik	-0.0277096	-0.02664	1.04015	0.0110742	0.0114394	0.968073	0.0143302	0.0175059	0.818593
Mvb12a	-0.110764	0.204732	-0.541019	-0.0606717	-0.05959	1.01815	-0.0531829	0.0794767	-0.669164
Slc25a36	0.060747	-0.0371286	-1.63612	0.0702348	-0.0784929	-0.894792	0.112599	-0.127959	-0.879959
Eda2r	0.0850197	-0.111461	-0.762777	0.209748	-0.135657	-1.54616	0.122026	-0.169675	-0.719171
Peg13	0.0372804	-0.0813088	-0.458505	0.280814	0.00918832	30.5621	0.000460646	-0.246435	-0.00186924
Mis18bp1	-0.0750208	-0.100021	0.75005	0.225556	0.143886	1.5676	0.0109751	-0.205375	-0.0534392
Cox6b2	0.0101446	-0.00964319	-1.05199	0.251823	-0.0254098	-9.91048	-0.0639059	-0.163009	0.392039
Cdip1	-0.00384856	-0.0344594	0.111684	0.175701	-0.0461489	-3.80727	-0.041031	-0.0502132	0.817135
Sulf1	0.0649706	-0.0290278	-2.23822	0.121355	-0.0847146	-1.43252	-0.0399742	-0.0326094	1.22585
Pml	0.135481	0.316791	0.427666	-0.144801	-0.465778	0.31088	0.145422	0.0128851	11.286
Vbp1	-0.156284	0.148109	-1.05519	-0.0334597	0.00576793	-5.80099	-0.0840128	0.119879	-0.700813
Dcaf13	-0.267104	0.340877	-0.783578	-0.255941	0.0348044	-7.3537	-0.167718	0.315082	-0.532301
Acd	0.0523779	-0.0618402	-0.846988	0.0816201	0.0525573	1.55297	0.0308492	-0.155564	-0.198305
Plxna4	-0.696917	0.3438	-2.0271	0.0575697	0.668913	0.0860645	-0.707041	0.333675	-2.11895
C8a	-0.0113534	0.023396	-0.48527	-0.0121319	-0.011969	1.01361	0.0214389	-0.00938071	-2.28543
Klhl41	-0.119332	0.0419494	-2.84468	0.0953571	0.0359953	2.64915	-0.0286424	-0.0253271	1.1309
Sptlc1	-0.11187	0.151613	-0.737865	-0.0465186	-0.0136908	3.3978	-0.0645437	0.08501	-0.759249
Gpr89	-0.139661	0.152296	-0.917037	-0.0862707	0.0905109	-0.953152	-0.121518	0.104642	-1.16126
Lrrc17	-0.709925	0.0922737	-7.69368	0.257299	0.596605	0.431272	-0.301178	0.0649248	-4.63887
Spryd7	-0.480787	0.51344	-0.936404	-0.214733	-0.0790609	2.71604	-0.372433	0.633574	-0.587829
Ifngr1	-0.03485	0.0336487	-1.0357	0.171327	-0.0796801	-2.15019	-0.00833541	-0.0821105	0.101515
Fgfr2	-0.0122864	-0.0504995	0.243298	0.0229518	0.0236466	0.970617	0.0671875	-0.051	-1.3174
Gm20125	-0.130387	0.109499	-1.19076	0.030004	-0.0644555	-0.4655	-0.164989	0.220329	-0.748832
Rab4b	-0.0122614	0.108083	-0.113445	-0.0648561	-0.0845443	0.767126	0.0134477	0.0401313	0.335092
Hcn1	-0.0220469	0.0242922	-0.907572	0.0181683	-0.0222449	-0.816743	-0.0216148	0.0234461	-0.921895
Mroh1	0.174375	-0.156395	-1.11496	0.140824	-0.0973364	-1.44678	0.188373	-0.24984	-0.753974
Zfp994	0.0197425	-0.0373983	-0.527898	0.0688135	-0.0253816	-2.71115	0.0526985	-0.0784745	-0.671536
Slc26a8	0.127391	0.0543525	2.3438	-0.05712	-0.0551275	1.03614	0.0241759	-0.0936722	-0.25809
Herpud1	0.183136	-0.0464939	-3.93894	-0.117027	-0.320537	0.365097	0.268796	0.0321253	8.36712
Zgpat	-0.0351143	0.0885372	-0.396606	0.0318043	-0.0327328	-0.971633	-0.0166979	-0.0357964	0.46647
Plgrkt	0.0642162	0.158314	0.405627	-0.0987113	-0.351655	0.280705	0.116444	0.111393	1.04534
Yap1	0.0358954	-0.00244602	-14.675	0.0954944	0.0239902	3.98056	-0.00722777	-0.145706	0.0496051
Rec8	0.0607332	-0.0420228	-1.44524	-0.0528992	0.0211761	-2.49806	0.100993	-0.0879798	-1.14791
Vrk2	-0.0784203	0.179077	-0.437915	-0.0749501	-0.0468836	1.59864	0.0136706	0.0075067	1.82112
Naaa	0.481104	-0.104749	-4.59292	-0.0991892	-0.421144	0.235523	0.352839	-0.208861	-1.68935
Wipf1	-0.0397545	0.0195915	-2.02917	0.0927236	0.0787423	1.17756	-0.032984	-0.118319	0.278771
Icam1	-0.304154	0.864614	-0.35178	-0.61146	-0.715396	0.854715	-0.169864	0.93626	-0.181428
Chst11	-0.723482	0.595482	-1.21495	-0.286527	0.147717	-1.9397	-0.709587	0.976397	-0.72674
Btd	-0.0592024	0.147654	-0.400953	-0.0748717	-0.119161	0.628323	0.0164483	0.0891328	0.184537
Slc8a1	0.100542	-0.0304625	-3.30052	0.0555537	-0.0247086	-2.24836	0.111739	-0.212663	-0.525424
Orai3	0.0130191	0.0371849	0.350118	0.0793733	-0.0604608	-1.31281	0.0181639	-0.0872805	-0.208109
Gimap3	0.00672737	-0.032334	-0.208058	0.00490869	0.00528543	0.92872	0.0480684	-0.0326559	-1.47197
Slc22a29	-0.0209106	-0.0178162	1.17369	-0.0211376	0.0180002	-1.1743	0.0604848	-0.0186205	-3.24829
Sars2	-0.205787	0.178528	-1.15269	-0.0888582	0.122259	-0.726801	-0.14997	0.143829	-1.0427
Rbx1	-0.175114	0.25592	-0.684251	-0.201718	-0.0182432	11.0572	-0.0865881	0.225743	-0.38357
Brix1	-0.292002	0.347362	-0.840628	-0.270781	0.0636395	-4.25492	-0.196232	0.348014	-0.563863
Tm9sf1	-0.0128723	0.106263	-0.121136	-0.123318	0.0334052	-3.69157	0.00357323	-0.00705143	-0.506738
Ankar	-0.0107983	-0.00832419	1.29721	0.0190376	-0.0113837	-1.67235	-0.0101856	0.0216542	-0.470375
Col20a1	0.0405956	0.0363376	1.11718	0.238773	-0.368656	-0.647685	0.0430965	0.00985301	4.37395
Otub2	0.0106625	0.0144499	0.737897	0.0846885	-0.146672	-0.577402	0.0896171	-0.0527464	-1.69902
Usp6nl	-0.409216	0.232127	-1.7629	-0.109778	0.329732	-0.332929	-0.222367	0.179501	-1.2388
Mex3d	-0.0938536	0.1097	-0.855544	-0.0123365	-0.0350652	0.351816	-0.0555617	0.0871166	-0.637785
Styk1	-0.231612	0.145246	-1.59463	-0.324093	-0.236894	1.36809	-0.0291446	0.676499	-0.0430815
Taf9	-0.166722	0.138868	-1.20057	-0.115892	0.121789	-0.951586	-0.0955161	0.117473	-0.813088
Tekt2	0.123478	-0.0172383	-7.16299	-0.0211202	-0.129013	0.163706	0.0478821	-0.00398826	-12.0058
Cyb561d2	-0.127751	0.199306	-0.640977	-0.0396653	-0.0443821	0.893724	-0.0748702	0.087362	-0.857011
Bmt2	0.0345581	-0.142135	-0.243136	0.229027	-0.0211228	-10.8426	0.148917	-0.249245	-0.597474
Tsc1	0.0248636	-0.00991654	-2.50728	0.126756	-0.0581053	-2.18149	0.00961965	-0.0932176	-0.103196
Olr1	-1.24787	2.07014	-0.602792	-1.66714	-0.918325	1.81541	-0.962297	2.72548	-0.353074
P2ry10	-0.0984404	0.163608	-0.601682	-0.105891	0.105752	-1.00131	-0.0921422	0.0271129	-3.39846
Zfp970	-0.0474023	0.0155663	-3.04518	0.0304634	0.0213614	1.4261	0.0553674	-0.0753562	-0.734742
Pcdhga10	-0.274102	0.31377	-0.873577	-0.0669085	0.166251	-0.402455	-0.148722	0.00971182	-15.3135
Hapln3	-0.0469182	0.000479746	-97.7981	-0.04743	0.0659805	-0.718849	0.0734495	-0.0455615	-1.61209
Wdr62	0.162547	-0.235261	-0.690923	0.108171	0.132224	0.818088	0.221531	-0.389212	-0.569179
Slc4a4	-0.0430015	0.00466222	-9.2234	-0.0434747	-0.00369301	11.7722	0.0397937	0.0457133	0.870507
Lncpint	-0.0615767	0.128814	-0.47803	0.0561033	-0.0440754	-1.2729	-0.11116	0.0318948	-3.4852
Zc3hc1	-0.158811	0.163808	-0.969495	-0.0417143	-0.0105426	3.95673	-0.079127	0.126387	-0.626069
Huwe1	-0.103672	0.188048	-0.551305	-0.153393	-0.00484221	31.6783	-0.0422262	0.116085	-0.363752
Snx25	-0.224696	0.188579	-1.19152	-0.098631	0.0836637	-1.1789	-0.154977	0.206062	-0.75209
Nfe2	0.305697	-0.0640006	-4.77648	-0.418336	-0.397354	1.0528	0.535569	0.0384239	13.9385
Ddx51	-0.294217	0.35619	-0.826011	-0.241859	0.138316	-1.7486	-0.230369	0.271939	-0.847136
Gm16548	0.0487045	-0.00805147	-6.04915	-0.0111607	-0.0110108	1.01361	-0.00985189	-0.00862973	1.14162
Aars2	-0.213665	0.233577	-0.914755	-0.109395	0.0788199	-1.38791	-0.112951	0.123615	-0.913732
Mir6946	0.0387373	-0.0634101	-0.610901	-0.0380852	-0.037264	1.02204	0.00740459	0.0926173	0.0799482
Akr1a1	0.00604054	0.0884945	0.0682589	-0.031433	-0.108867	0.288728	0.0221211	0.0236439	0.935595
Prrg4	-0.212599	0.193928	-1.09628	0.142557	0.188805	0.755049	-0.244312	-0.0683788	3.57292
Ccdc6	-0.0290056	0.119694	-0.242331	-0.013445	-0.0596107	0.225547	0.00724903	-0.0248815	-0.291342
Mir6362	-0.0104197	0.0859482	-0.121232	-0.0920923	0.0234956	-3.91956	-0.0478282	0.0408964	-1.1695
Polr3f	-0.0518627	0.0586585	-0.884147	-0.0204111	0.0147255	-1.3861	-0.0148067	0.0136965	-1.08106
Ndufs3	-0.123448	0.168255	-0.733695	-0.140836	-0.0246969	5.70257	-0.00367316	0.124399	-0.0295273
Myo1a	0.0580164	-0.139696	-0.415306	0.339407	-0.235923	-1.43864	0.137154	-0.158959	-0.862828
D030047H15Rik	-0.0993755	-0.0449159	2.21248	-0.0185051	0.114822	-0.161162	0.10634	-0.0583662	-1.82195
Gpd1l	-0.0581374	0.046712	-1.24459	0.0132639	0.14507	0.0914314	-0.0391885	-0.10772	0.3638
Mcm4	-0.179259	0.0838827	-2.13702	-0.34688	0.569985	-0.608578	-0.071591	-0.0561373	1.27529
Trim66	-0.0207367	0.147809	-0.140294	-0.0931252	0.0142996	-6.51241	-0.128659	0.0804125	-1.59999
Sec11c	-0.140289	0.218013	-0.643489	-0.190682	0.00365637	-52.1505	-0.0794085	0.18871	-0.420797
Glipr2	0.0127184	0.373764	0.0340278	-0.397507	-0.279782	1.42077	0.114653	0.176153	0.650873
Mir2861	0.0280089	-0.0932593	-0.300333	0.0938732	-0.100171	-0.937132	0.0392544	0.0322935	1.21555
Dmxl2	0.253194	0.0997939	2.53717	-0.503679	-0.427473	1.17827	0.509835	0.0683295	7.46143
Gm10825	-0.0997007	0.00517974	-19.2482	0.0238835	0.40561	0.0588828	-0.130991	-0.203982	0.64217
Ncf1	-0.00403192	0.157057	-0.0256717	-0.148954	-0.117019	1.27291	0.0684009	0.0445468	1.53548
Eif4h	-0.172066	0.237004	-0.726005	-0.17378	0.0402443	-4.31812	-0.108612	0.177209	-0.612901
Rfesd	-0.160987	0.164739	-0.977223	0.0508139	-0.0801653	-0.633864	-0.0844044	0.110004	-0.767288
Snx19	-0.112826	0.176298	-0.639972	-0.112591	0.0334432	-3.36663	-0.0768548	0.0925302	-0.830591
Pde4dip	-0.163842	0.360325	-0.454707	-0.247555	-0.165766	1.4934	-0.0533713	0.270209	-0.197518
Rhog	-0.0285478	0.143179	-0.199385	-0.117764	-0.1896	0.621117	0.041827	0.150906	0.277173
Mgll	-0.199793	-0.0407908	4.89798	0.337185	-0.0182693	-18.4564	0.0453597	-0.123692	-0.366716
Efr3a	-0.0389612	0.0811953	-0.479846	-0.0168526	0.00393534	-4.28237	-0.0016997	-0.0276171	0.061545
Rpl31	-0.14083	0.185162	-0.760578	-0.0457901	-0.0274744	1.66665	-0.0948213	0.123754	-0.766208
Siglec15	-0.039552	0.0938289	-0.421533	-0.0435671	0.0940472	-0.463247	-0.0758167	-0.0289404	2.61976
Tm4sf5	-0.155705	0.153507	-1.01432	0.155064	-0.311569	-0.497689	-0.00399782	0.1627	-0.0245717
Trip6	0.00980198	0.0125977	0.778079	0.126805	-0.0355535	-3.56659	-0.00761067	-0.10604	0.0717714
Rinl	-0.229418	0.232852	-0.985252	-0.067221	0.0997434	-0.673939	-0.180204	0.144247	-1.24927
Exosc8	-0.201613	0.205158	-0.982721	-0.218527	0.193899	-1.12701	-0.089392	0.110475	-0.809162
Siva1	-0.110816	0.0574625	-1.92848	-0.146986	0.286998	-0.512152	-0.0227818	-0.0638766	0.356653
Dusp11	-0.0421347	0.124409	-0.338679	-0.00750414	-0.136813	0.0548494	0.00014861	0.061895	0.002401
Klhdc4	-0.26027	0.312916	-0.831759	-0.25309	0.0766621	-3.30137	-0.169497	0.29328	-0.577937
Akap6	-0.652168	0.928945	-0.702052	-0.78556	0.150988	-5.2028	-0.59414	0.951934	-0.62414
Gmeb1	-0.127898	0.10607	-1.20579	-0.0410039	0.060047	-0.682865	-0.0504778	0.0532626	-0.947716
Egfl7	-0.24361	0.11137	-2.18739	0.214486	0.127852	1.67761	-0.337162	0.127063	-2.6535
Gpr160	0.590442	-0.563128	-1.0485	0.643273	-0.20546	-3.13089	0.390176	-0.855302	-0.456185
Bckdha	0.195472	-0.184354	-1.0603	0.280075	-0.0730523	-3.83391	0.139012	-0.357153	-0.389224
Rp1	0.0575666	-0.0171545	-3.35577	0.017722	-0.0205914	-0.860651	-0.0196021	-0.0179406	1.09261
Ffar4	-0.172767	0.0936872	-1.84409	0.107417	0.183174	0.58642	-0.0971459	-0.114366	0.849433
Pnisr	0.0116957	-0.00343125	-3.40858	0.0884244	-0.0540161	-1.637	0.0517307	-0.0944034	-0.547975
Sars	-0.0656551	0.131634	-0.498771	-0.121201	-0.0323531	3.7462	0.00660366	0.0809719	0.081555
Vwa7	-0.0858089	0.0518953	-1.6535	0.207572	0.127082	1.63337	-0.254899	-0.0458421	5.56038
Frk	-0.184983	0.0904936	-2.04416	-0.075107	0.192671	-0.38982	-0.101522	0.0784481	-1.29413
Fam160b2	0.00075669	0.0251967	0.0300314	0.0926361	-0.0553304	-1.67423	-0.031597	-0.031662	0.997946
1810026J23Rik	-0.0298268	0.132972	-0.224309	-0.090575	-0.0397097	2.28093	0.00724243	0.0198971	0.363995
Hc	-0.0519496	0.0423878	-1.22558	-0.0525385	-0.0524165	1.00233	0.0331716	0.0813453	0.407787
4930596I21Rik	-0.124411	0.222872	-0.558218	-0.0907452	0.0053319	-17.0193	-0.0100374	-0.00301014	3.33454
Man1b1	-0.0498477	0.0948623	-0.525474	-0.0403895	-0.0225121	1.79412	-0.0129912	0.0308782	-0.420725
Tnnt3	-0.0857548	-0.0555878	1.54269	0.518509	0.101602	5.10335	-0.149169	-0.329599	0.452578
Idh1	0.311099	-0.125219	-2.48443	-0.038766	-0.291772	0.132864	0.413799	-0.269139	-1.53749
Zfp459	0.125944	-0.148427	-0.84852	0.307965	-0.00579545	-53.1392	-0.0419222	-0.237764	0.176319
Gm5878	-0.0100786	-0.0077694	1.29721	0.0177687	0.0179134	0.991926	-0.00950674	-0.0083274	1.14162
Vaultrc5	0.0802475	-0.0777224	-1.03249	0.00630571	-0.0975342	-0.0646513	-0.0515099	0.140213	-0.367369
Unc119	-0.0757343	0.0118417	-6.39556	0.118058	0.053768	2.19568	-0.0373997	-0.0705334	0.53024
H13	-0.266392	0.34803	-0.765428	-0.229022	0.135636	-1.6885	-0.252406	0.264154	-0.955527
Faim	-0.197523	0.230798	-0.855826	-0.0979402	-0.0189999	5.15478	-0.157054	0.240719	-0.652437
Bend6	-0.444617	0.875346	-0.507933	-0.734582	-0.443681	1.65565	-0.232522	0.980056	-0.237254
Rps24	-0.134378	0.191809	-0.700584	-0.0765081	-0.0412502	1.85473	-0.074066	0.134394	-0.551113
Mis18a	0.0340979	-0.123563	-0.275957	0.134527	0.124854	1.07747	0.0591838	-0.2291	-0.258331
Sdhaf1	-0.271122	0.302183	-0.89721	-0.266139	0.0951907	-2.79585	-0.181514	0.321401	-0.564759
Rasgef1b	-0.498556	0.247094	-2.01768	0.264383	0.134135	1.97103	-0.320781	0.173725	-1.84649
Mrpl20	-0.267234	0.393658	-0.678849	-0.359698	0.0455204	-7.90192	-0.144644	0.332398	-0.435153
Cntnap1	0.055219	-0.0591141	-0.934108	0.110617	-0.108277	-1.02161	0.0807762	-0.079221	-1.01963
Gmds	-0.246547	0.148869	-1.65613	-0.0464231	0.199314	-0.232914	-0.114852	0.0596389	-1.92579
AF529169	-0.189792	-0.213426	0.889262	0.583565	0.388662	1.50147	-0.146472	-0.422539	0.346647
Aldh1a2	-0.0723348	0.0619263	-1.16808	0.0158786	-0.0780892	-0.203339	0.125803	-0.0531843	-2.36542
Mir674	-0.00294881	-0.0612659	0.0481313	-0.00979632	-0.0437403	0.223965	-0.0731618	0.190913	-0.38322
Mir128-1	0.0190952	-0.0170439	-1.12036	0.017449	0.0177899	0.980837	-0.0194679	-0.0178224	1.09232
1110028F18Rik	-0.0115363	-0.0088931	1.29721	-0.0123273	-0.0121617	1.01361	-0.0108817	0.0558001	-0.195012
Spg11	0.0454129	0.0147554	3.07771	0.0745636	-0.0905635	-0.82333	0.044078	-0.0882464	-0.499488
Acot2	-0.129034	-0.00863854	14.937	0.269886	0.197433	1.36698	-0.134189	-0.195457	0.686538
Sema4b	0.083059	0.361079	0.23003	-0.240967	-0.558874	0.431166	0.0572216	0.298482	0.191709
Ccdc159	0.0471903	-0.115542	-0.408425	0.188026	-0.0884866	-2.1249	0.0824899	-0.113677	-0.725651
Hnrnpr	-0.256319	0.214849	-1.19302	-0.148723	0.255619	-0.581818	-0.164851	0.099426	-1.65803
Mir6418	-0.0455784	0.0570089	-0.799497	-0.120105	0.0078722	-15.2569	0.0867502	0.0140523	6.1734
Slc9a8	-0.174543	0.231147	-0.755115	-0.070633	-0.0551996	1.27959	-0.142374	0.211602	-0.672839
Zc3hav1	-0.0417457	0.277948	-0.150192	-0.168392	-0.216519	0.777722	-0.00753966	0.156247	-0.0482546
4930425K10Rik	-0.0107919	-0.00831926	1.29721	-0.0115319	-0.011377	1.01361	0.0509367	-0.00891675	-5.71247
Vrk1	0.0309009	-0.0446769	-0.691652	-0.0558324	0.126555	-0.441169	0.0994125	-0.15636	-0.635794
Phf8	-0.183502	0.120925	-1.51749	0.0234595	0.10824	0.216737	-0.14226	0.0731383	-1.94508
Ido1	0.293094	0.0127849	22.9251	-0.105734	-0.272289	0.388315	0.171056	-0.0989124	-1.72937
Slitrk5	-0.0211025	0.0239766	-0.88013	-0.0213691	0.0573054	-0.3729	-0.0202669	-0.0185434	1.09294
Tcp10a	-0.0289402	0.0624089	-0.463719	0.0102553	-0.0291938	-0.351283	0.0135625	-0.0280927	-0.482776
Zbtb4	-0.0421694	-0.0781451	0.539629	0.197622	0.124391	1.58871	0.00809894	-0.209797	-0.0386037
Chrm3	-0.283704	0.175382	-1.61763	-0.179465	0.204834	-0.876146	-0.0968621	0.179814	-0.53868
Serpine2	-0.756188	0.363748	-2.07888	0.236202	0.102301	2.30889	-0.436048	0.489985	-0.889922
Tprgl	-0.0373028	0.0319462	-1.16767	0.134037	-0.0503407	-2.66259	-0.0302525	-0.0480871	0.629118
Zfp266	0.0610339	-0.0470599	-1.29694	0.0886232	-0.0289696	-3.05917	0.0863932	-0.160021	-0.539887
Ncor1	-0.000676283	0.0216486	-0.0312391	0.0210909	0.0156246	1.34986	0.0326265	-0.0903144	-0.361255
Slmo2	-0.236476	0.377994	-0.625608	-0.416251	0.0206156	-20.191	-0.103961	0.358079	-0.29033
Tnfrsf21	-0.017667	0.0647302	-0.272933	-0.166691	0.0779587	-2.1382	0.136433	-0.0947632	-1.43972
Ska1	0.0959626	-0.186943	-0.513326	0.175117	0.0952411	1.83867	0.133264	-0.312642	-0.426251
Pus3	-0.17395	0.175214	-0.992785	-0.0952385	0.141203	-0.674477	-0.123735	0.0765053	-1.61733
Fry	0.151659	-0.171513	-0.884243	0.0981724	0.147952	0.663543	0.154949	-0.381219	-0.406456
Exoc3l	0.0116553	-0.0400535	-0.290994	0.295357	-0.0342186	-8.63149	0.079964	-0.312705	-0.255717
Scube1	-0.0416702	0.049427	-0.843066	0.0346643	-0.00254911	-13.5986	0.000588753	-0.0404607	-0.0145512
Tmc7	-0.0208114	-0.0176808	1.17706	0.0178312	0.0181799	0.980821	-0.0201861	0.0226673	-0.89054
LOC215458	0.0187579	-0.00789484	-2.37597	0.0180556	-0.0107966	-1.67235	-0.00966023	-0.00846185	1.14162
Il6ra	0.0634474	0.0229061	2.76989	0.150043	-0.0874872	-1.71503	-0.0410639	-0.107846	0.380766
Ccm2	0.146431	-0.0693459	-2.1116	0.116093	-0.131747	-0.881179	0.10891	-0.170341	-0.639367
Armc6	-0.378602	0.533386	-0.709809	-0.382356	0.113657	-3.36412	-0.30346	0.417375	-0.727068
Mgat4a	-0.0747884	0.474385	-0.157653	-0.500935	-0.327451	1.5298	0.00363399	0.425156	0.00854743
Adcy2	0.072882	-0.156966	-0.464317	0.0358547	0.0564506	0.635152	0.148087	-0.156308	-0.947405
Nucb2	0.0568791	0.0943016	0.603161	-0.264152	-0.10473	2.52221	0.153726	0.0639749	2.40292
St3gal4	-0.0578906	0.0602976	-0.960081	-0.0109043	-0.0162233	0.672135	-0.0674214	0.092142	-0.731712
1700019E08Rik	0.0121872	-0.0275866	-0.441778	-0.0290201	-0.0289545	1.00226	0.0136986	0.0596755	0.229551
Capn12	-0.0101207	-0.00780189	1.29721	-0.0108147	0.046646	-0.231846	-0.00954649	-0.00836222	1.14162
Cpeb3	0.0534043	-0.181059	-0.294955	0.318025	0.0832431	3.82044	0.0661955	-0.339809	-0.194802
Gm20337	-0.00616094	0.0597584	-0.103097	0.172492	-0.069576	-2.47918	-0.100861	-0.0556523	1.81234
Mir7061	-0.0254941	-0.0285743	0.892207	-0.171459	-0.00168778	101.588	0.192798	0.0344173	5.60178
AU040972	-0.0202332	-0.0169854	1.19121	0.0547559	-0.0204769	-2.67403	0.0207099	-0.0177702	-1.16543
Tmem35a	-0.0415479	0.00590353	-7.0378	-0.0420036	0.0719848	-0.583507	-0.0411617	0.0468249	-0.879057
Fam134c	0.1257	-0.119837	-1.04892	0.156251	-0.0562801	-2.77631	0.0957668	-0.2016	-0.475033
Tdrd6	0.000442402	-0.0383042	-0.0115497	0.0358205	-0.00104891	-34.1502	0.0417747	-0.0386845	-1.07988
Kctd5	-0.22922	0.325458	-0.7043	-0.194608	0.0276909	-7.02787	-0.203463	0.274143	-0.74218
Pi15	0.019364	-0.0181089	-1.06931	-0.0213414	0.0180232	-1.18411	-0.0206432	0.0227063	-0.90914
Pabpn1	-0.11355	0.171099	-0.663653	-0.15549	-0.0073033	21.2903	-0.0143431	0.119587	-0.119939
Mtrf1	-0.0990291	0.140354	-0.705565	-0.0580804	0.0826861	-0.702421	-0.0770061	0.0110752	-6.95304
Pip5kl1	-0.0215164	-0.0140134	1.53541	0.0139995	-0.0232047	-0.603305	-0.0615496	0.106285	-0.579102
Xrn2	-0.0467011	0.140594	-0.33217	-0.0669366	-0.0549146	1.21892	0.00593604	0.022022	0.26955
Dtx3	0.150635	-0.174343	-0.864017	0.391487	-0.213671	-1.83219	0.108467	-0.262576	-0.41309
Ptpa	-0.095706	0.12686	-0.754425	-0.060925	0.078388	-0.777224	-0.0793981	0.0307816	-2.5794
Tfdp1	-0.157554	0.149524	-1.0537	-0.268741	0.281425	-0.95493	-0.0508849	0.0462306	-1.10068
Rpa2	-0.209784	0.0680444	-3.08305	-0.212572	0.418187	-0.508319	-0.102097	0.0382224	-2.67113
Tmem50b	-0.0667017	0.0811995	-0.821455	-0.0517798	0.0364272	-1.42146	0.032857	-0.0320022	-1.02671
Aldh9a1	-0.0639784	-0.060207	1.06264	0.179964	0.118809	1.51474	-0.0187811	-0.155807	0.120541
Olfr1445	0.0911222	0.0780845	1.16697	0.0836467	-0.101299	-0.825744	-0.0994549	-0.0520999	1.90893
Fbln2	-0.0862999	0.130397	-0.661824	-0.148584	-0.20972	0.70849	0.204075	0.110132	1.853
Nop58	-0.62924	0.713385	-0.882048	-0.606759	0.320307	-1.89431	-0.457287	0.659594	-0.693286
Mgp	-0.0135708	0.0891267	-0.152264	0.00559912	-0.0527366	-0.106171	0.0266167	-0.0550352	-0.483631
Xpo4	-0.230976	0.317128	-0.728336	-0.312358	0.146862	-2.12688	-0.133422	0.212765	-0.627085
Pbrm1	-0.0585605	0.0842275	-0.695266	-0.0801533	0.0524714	-1.52756	0.00858691	-0.00657207	-1.30658
Brms1	-0.135079	0.1794	-0.752946	-0.037021	0.00369871	-10.0091	-0.0973432	0.0863439	-1.12739
Gatad2a	-0.166302	0.280005	-0.593924	-0.173087	0.0289897	-5.97065	-0.117759	0.148154	-0.794844
6430571L13Rik	-0.182456	0.294219	-0.620136	0.113622	-0.143388	-0.792407	-0.169417	0.0874201	-1.93796
Slc18a1	-0.261657	0.217183	-1.20478	0.0790458	0.0664174	1.19014	-0.237817	0.136828	-1.73807
Clstn3	0.0346819	-0.0223161	-1.55412	-0.0576227	-0.028545	2.01866	0.0228136	0.0509884	0.447427
Chmp5	-0.11369	0.180735	-0.629043	-0.0839316	-0.0539238	1.55648	-0.0517026	0.122513	-0.422017
Helz	-0.0970151	0.0939783	-1.03231	-0.0542672	0.149862	-0.362115	-0.0671084	-0.0254493	2.63695
Mybl2	-0.0440826	-0.0145432	3.03116	-0.222232	0.527166	-0.421559	0.0206706	-0.26698	-0.0774239
Spata5l1	-0.328732	0.471032	-0.697898	-0.361786	0.049373	-7.3276	-0.190393	0.360506	-0.528127
Nlrp3	-0.416965	0.630707	-0.661106	-0.39252	-0.463062	0.847662	-0.299012	0.940852	-0.31781
Stxbp1	-0.00546951	0.233168	-0.0234574	-0.18125	-0.246487	0.735333	0.0986206	0.101418	0.972415
Limd1	-0.195054	0.238674	-0.817241	-0.0766075	0.00492253	-15.5626	-0.159073	0.187138	-0.850029
I730030J21Rik	-0.0179858	-0.0299241	0.601048	-0.0146252	-0.353846	0.0413322	0.247358	0.169023	1.46345
Med29	-0.233129	0.297518	-0.78358	-0.192947	-0.0235676	8.18696	-0.16212	0.314247	-0.515902
Zc2hc1a	-0.113718	0.145785	-0.780038	0.0678993	-0.0933608	-0.727278	-0.0236245	0.0170188	-1.38814
Prps2	-0.0476938	0.00208626	-22.8609	0.0288121	0.198576	0.145094	-0.0222287	-0.159552	0.13932
Wbp1	-0.00766404	-0.0175895	0.435718	0.118625	0.0275142	4.31142	0.0116889	-0.132575	-0.088168
Nsun5	-0.307203	0.340931	-0.901069	-0.198998	0.0784516	-2.53657	-0.217949	0.304766	-0.715135
Tcp11l2	0.555963	-0.659942	-0.842442	0.771668	-0.180327	-4.27927	0.342426	-0.829788	-0.412667
Tcof1	-0.217439	0.409556	-0.530914	-0.2512	-0.0244683	10.2664	-0.140424	0.223975	-0.626961
Cbln3	-0.173375	0.0359006	-4.82932	0.040836	-0.21531	-0.189661	0.253766	0.0581827	4.36154
Efcab5	-0.232053	0.25639	-0.905082	-0.300111	0.25853	-1.16084	-0.134151	0.151396	-0.886091
Nlrp10	-0.0837333	-0.0734601	1.13985	0.283117	0.262714	1.07766	-0.0998721	-0.288765	0.345859
Ifitm10	-0.402645	0.331175	-1.21581	-0.4811	0.163919	-2.93499	-0.358644	0.747295	-0.479923
Wdr44	0.0796858	-0.101281	-0.786777	0.181787	-0.0750875	-2.42101	0.0995402	-0.184644	-0.539091
Supv3l1	-0.238082	0.313827	-0.758639	-0.220406	0.0196824	-11.1981	-0.133477	0.258455	-0.516441
Ipmk	0.0244035	0.027139	0.899204	-0.0490084	-0.0918609	0.533507	0.100073	-0.0107459	-9.31268
Reep4	-0.125329	0.0801446	-1.56379	0.0874673	0.0408002	2.1438	-0.132502	0.0494189	-2.68119
Stox2	-0.0381662	0.0955166	-0.399577	-0.045163	0.0828076	-0.545396	0.00275615	-0.0977512	-0.0281955
Rasal1	-0.546341	0.363724	-1.50207	0.115966	0.200992	0.576968	-0.29889	0.164549	-1.81642
Arsb	-0.361092	0.162909	-2.21653	0.16251	0.355331	0.457349	-0.355587	0.0359286	-9.89703
Slc39a6	-0.293862	0.264738	-1.11001	-0.0898009	0.130353	-0.688905	-0.202365	0.190937	-1.05985
Milr1	-0.0137229	0.156734	-0.0875558	-0.195292	-0.125015	1.56214	0.0519098	0.125386	0.413998
Repin1	-0.0334564	0.0459925	-0.72743	0.0797043	-0.0182989	-4.3557	-0.00820065	-0.0657409	0.124742
Abca9	0.748371	-0.88143	-0.849041	0.822832	-0.227771	-3.61253	0.619968	-1.08197	-0.573
Ndufaf5	-0.123527	0.27016	-0.457235	-0.290656	0.0101038	-28.767	-0.0685892	0.202508	-0.338698
Frat2	0.361361	-0.642409	-0.562509	0.96851	0.0028692	337.554	0.188722	-0.879053	-0.214688
Klhl35	0.0595487	0.0475707	1.25179	-0.0952723	0.125545	-0.758869	-0.16417	0.0267776	-6.13087
Phtf2	-0.143566	0.154521	-0.929106	-0.181686	0.176025	-1.03217	-0.0703951	0.0651023	-1.0813
Mast3	0.102659	-0.0946418	-1.08471	0.100929	-0.0935463	-1.07892	0.141077	-0.156478	-0.901581
Pkp4	-0.142145	0.16272	-0.873555	-0.10795	-0.0481147	2.2436	-0.0767413	0.212231	-0.361593
Arhgef39	-0.0529498	-0.0683584	0.774592	0.296399	0.0765742	3.87074	-0.0193747	-0.23229	0.0834072
Mir1191b	0.0799979	-0.0233798	-3.42167	-0.0333624	0.075298	-0.443071	-0.029288	-0.0692658	0.422835
Pef1	-0.160656	0.172277	-0.932545	-0.0304488	-0.0461245	0.660144	-0.115361	0.180313	-0.639781
Wars	-0.24831	0.337412	-0.735926	-0.25003	0.0255762	-9.7759	-0.146957	0.282309	-0.520554
Mmgt1	-0.129763	0.121608	-1.06705	-0.200466	0.18393	-1.08991	-0.0259373	0.0506281	-0.512311
Arl13a	-0.0101207	-0.00780189	1.29721	-0.0108147	0.046646	-0.231846	-0.00954649	-0.00836222	1.14162
Ppme1	-0.243964	0.327192	-0.74563	-0.265063	0.0173069	-15.3155	-0.172307	0.336835	-0.511546
Topors	0.0302252	0.0356437	0.847981	-0.0437278	-0.00298032	14.6722	0.0715287	-0.0906896	-0.78872
Shisa9	0.220855	-0.699001	-0.315958	1.28008	0.145963	8.76992	0.114827	-1.06273	-0.108049
Cdkn2c	0.111856	-0.253407	-0.441407	0.338739	0.119603	2.83219	0.120775	-0.437566	-0.276015
Tbc1d31	0.0730616	-0.185014	-0.394898	0.15392	0.107724	1.42883	0.144077	-0.29377	-0.490443
Gng5	-0.189534	0.193288	-0.980575	-0.0250944	0.00433672	-5.78649	-0.11557	0.132573	-0.871746
Lims1	-0.14898	0.24866	-0.599129	-0.169348	-0.0942484	1.79682	-0.0796888	0.243604	-0.327124
2810454H06Rik	-0.0889024	0.00224876	-39.5339	0.218115	-0.021454	-10.1666	-0.095167	-0.0148406	6.41261
4930526I15Rik	-0.145941	0.151802	-0.961394	0.14362	-0.118625	-1.2107	-0.151985	0.12113	-1.25473
Slc25a22	-0.278525	0.731636	-0.380688	-0.452391	-0.275444	1.64241	-0.192513	0.467236	-0.412025
Hspa1b	-0.45063	0.88212	-0.510849	-0.493708	-0.318937	1.54798	-0.293613	0.674767	-0.435132
Dnajb6	-0.19338	0.252139	-0.766959	-0.156996	-0.116973	1.34216	-0.117184	0.332394	-0.352544
[truncated: 14,696 more rows]
